# Supplementary material for: A new method for identifying industrial clustering using the standard deviational ellipse
Source: Sci Rep. 2023 Jan 11;13:578. doi: 10.1038/s41598-023-27655-8 (PMC9834335; doi:10.1038/s41598-023-27655-8)
Supplement: Supplementary file 2 — Supplementary Information 2. [file 41598_2023_27655_MOESM2_ESM.xlsx]

## Sheet: Sheet1
Securities Code	Postal Code	Securities Abbreviation	Company Chinese Name	Company Properties	The industry name of the CSRC [Industry level] All details	address	x_wgs84	y_wgs84	x_albers	y_albers	type
300327.SZ	200335	中颖电子	中颖电子股份有限公司	外资企业	制造业-计算机、通信和其他电子设备制造业-计算机、通信和其他电子设备制造业-计算机、通信和其他电子设备制造业	上海市长宁区金钟路767弄3号	121.352	31.2214	1529.32	3435.06	hs
600818.SH	201300	中路股份	中路股份有限公司	民营企业	制造业-铁路、船舶、航空航天和其他运输设备制造业-铁路、船舶、航空航天和其他运输设备制造业-铁路、船舶、航空航天和其他运输设备制造业	上海市浦东新区南六公路818号	121.708	31.0788	1565.02	3424.79	hs
600500.SH	200125	中化国际	中化国际(控股)股份有限公司	中央国有企业	制造业-化学原料及化学制品制造业-化学原料及化学制品制造业-化学原料及化学制品制造业	上海市浦东新区自由贸易试验区长清北路233号中化国际广场12楼	121.481	31.1839	1541.96	3432.89	hs
600517.SH	200335	置信电气	上海置信电气股份有限公司	中央国有企业	制造业-电气机械及器材制造业-电气机械及器材制造业-电气机械及器材制造业	上海市长宁区天山西路588号	121.355	31.2206	1529.63	3435.02	hs
603991.SH	201108	至正股份	上海至正道化高分子材料股份有限公司	民营企业	制造业-橡胶和塑料制品业-橡胶和塑料制品业-橡胶和塑料制品业	上海市闵行区北横沙河路268号	121.364	31.0539	1533.53	3416.67	hs
603690.SH	200241	至纯科技	上海至纯洁净系统科技股份有限公司	民营企业	制造业-专用设备制造业-专用设备制造业-专用设备制造业	上海市闵行区紫海路170号	121.453	31.026	1542.32	3414.95	hs
600320.SH	200125	振华重工	上海振华重工(集团)股份有限公司	中央国有企业	制造业-专用设备制造业-专用设备制造业-专用设备制造业	上海市浦东新区浦东南路3261号	121.497	31.1853	1543.43	3433.3	hs
002346.SZ	201424	柘中股份	上海柘中集团股份有限公司	民营企业	制造业-电气机械及器材制造业-电气机械及器材制造业-电气机械及器材制造业	上海市化工区奉贤分区苍工路368号	121.462	30.8288	1546.8	3393.23	hs
002162.SZ	201114	悦心健康	上海悦心健康集团股份有限公司	外资企业	制造业-非金属矿物制品业-非金属矿物制品业-非金属矿物制品业	上海市闵行区浦江镇恒南路1288号	121.51	31.0843	1546.55	3422.3	hs
603886.SH	201703	元祖股份	上海元祖梦果子股份有限公司	外资企业	制造业-食品制造业-食品制造业-食品制造业	上海市青浦区赵巷镇嘉松中路6088号	121.22	31.1505	1518.46	3425.18	hs
300230.SZ	201702	永利股份	上海永利带业股份有限公司	民营企业	制造业-橡胶和塑料制品业-橡胶和塑料制品业-橡胶和塑料制品业	上海市青浦区徐泾镇徐旺路58号	121.258	31.2003	1521.03	3431.28	hs
000670.SZ	201203	盈方微	盈方微电子股份有限公司	民营企业	制造业-计算机、通信和其他电子设备制造业-计算机、通信和其他电子设备制造业-计算机、通信和其他电子设备制造业	上海市浦东新区盛夏路500弄4号2层	121.625	31.2116	1554.79	3438.21	hs
300590.SZ	200233	移为通信	上海移为通信技术股份有限公司	民营企业	制造业-计算机、通信和其他电子设备制造业-计算机、通信和其他电子设备制造业-计算机、通信和其他电子设备制造业	上海市徐汇区宜山路717号2号楼3楼	121.41	31.1752	1535.56	3430.83	hs
600819.SH	201203	耀皮玻璃	上海耀皮玻璃集团股份有限公司	地方国有企业	制造业-非金属矿物制品业-非金属矿物制品业-非金属矿物制品业	上海市浦东新区张东路1388号4-5幢	121.626	31.2205	1554.79	3439.23	hs
002605.SZ	201804	姚记扑克	上海姚记扑克股份有限公司	民营企业	制造业-文教、工美、体育和娱乐用品制造业-文教、工美、体育和娱乐用品制造业-文教、工美、体育和娱乐用品制造业	上海市嘉定区黄渡镇曹安路4218号	121.396	31.2641	1532.66	3440.48	hs
603378.SH	201707	亚士创能	亚士创能科技(上海)股份有限公司	民营企业	制造业-化学原料及化学制品制造业-化学原料及化学制品制造业-化学原料及化学制品制造业	上海市青浦区工业园区新涛路28号综合楼三层,四层	121.139	31.1825	1510.36	3427.49	hs
603790.SH	201812	雅运股份	上海雅运纺织化工股份有限公司	民营企业	制造业-化学原料及化学制品制造业-化学原料及化学制品制造业-化学原料及化学制品制造业	上海市嘉定区江桥镇金园六路388号	121.308	31.2589	1524.62	3438.55	hs
603022.SH	200072	新通联	上海新通联包装股份有限公司	民营企业	制造业-造纸及纸制品业-造纸及纸制品业-造纸及纸制品业	上海市闸北区永和路118弄15号	121.443	31.2915	1536.49	3444.25	hs
002527.SZ	201802	新时达	上海新时达电气股份有限公司	民营企业	制造业-电气机械及器材制造业-电气机械及器材制造业-电气机械及器材制造业	上海市嘉定区南翔镇新勤路289号	121.296	31.3212	1522.33	3445.28	hs
002328.SZ	201708	新朋股份	上海新朋实业股份有限公司	民营企业	制造业-汽车制造业-汽车制造业-汽车制造业	上海市清浦区华新镇华隆路1698号	121.21	31.2225	1516.21	3433.02	hs
603499.SH	201306	翔港科技	上海翔港包装科技股份有限公司	民营企业	制造业-印刷和记录媒介复制业-印刷和记录媒介复制业-印刷和记录媒介复制业	上海市浦东新区泥城镇翠波路299号	121.787	30.9146	1575.42	3407.85	hs
600420.SH	200040	现代制药	上海现代制药股份有限公司	中央国有企业	制造业-医药制造业-医药制造业-医药制造业	上海市静安区北京西路1320号	121.445	31.2307	1537.8	3437.53	hs
300483.SZ	201108	沃施股份	上海沃施园艺股份有限公司	民营企业	制造业-其他制造业-其他制造业-其他制造业	上海市闵行区元江路5000号	121.368	31.0446	1534.11	3415.71	hs
002058.SZ	201103	威尔泰	上海威尔泰工业自动化股份有限公司	民营企业	制造业-仪器仪表制造业-仪器仪表制造业-仪器仪表制造业	上海市闵行区虹中路263号1幢	121.379	31.1834	1532.51	3431.26	hs
300642.SZ	201203	透景生命	上海透景生命科技股份有限公司	民营企业	制造业-医药制造业-医药制造业-医药制造业	上海市浦东新区自由贸易试验区碧波路572弄115号1幢	121.582	31.2063	1550.91	3436.95	hs
603650.SH	200120	彤程新材	彤程新材料集团股份有限公司	外资企业	制造业-化学原料及化学制品制造业-化学原料及化学制品制造业-化学原料及化学制品制造业	上海市浦东新区银城中路501号上海中心大厦25层2501室	121.501	31.2355	1542.89	3438.93	hs
603895.SH	201806	天永智能	上海天永智能装备股份有限公司	民营企业	制造业-专用设备制造业-专用设备制造业-专用设备制造业	上海市嘉定区外冈镇汇贤路500号	121.164	31.3859	1508.94	3450.44	hs
002531.SZ	200051	天顺风能	天顺风能(苏州)股份有限公司	民营企业	制造业-电气机械及器材制造业-电气机械及器材制造业-电气机械及器材制造业	上海市长宁区长宁路1193号来福士广场T3,1203	121.41	31.2193	1534.78	3435.72	hs
002124.SZ	200233	天邦股份	天邦食品股份有限公司	民营企业	制造业-农副食品加工业-农副食品加工业-农副食品加工业	上海市徐汇区桂箐路65号新研大厦11层	121.4	31.1747	1534.66	3430.63	hs
300129.SZ	201508	泰胜风能	上海泰胜风能装备股份有限公司	民营企业	制造业-电气机械及器材制造业-电气机械及器材制造业-电气机械及器材制造业	上海市金山区卫清东路1988号	121.367	30.744	1539.51	3382.36	hs
002454.SZ	201108	松芝股份	上海加冷松芝汽车空调股份有限公司	外资企业	制造业-汽车制造业-汽车制造业-汽车制造业	上海市闵行区莘庄工业区华宁路4999号	121.363	31.0782	1533	3419.35	hs
002028.SZ	201108	思源电气	思源电气股份有限公司	民营企业	制造业-电气机械及器材制造业-电气机械及器材制造业-电气机械及器材制造业	上海市闵行区华宁路3399号	121.372	31.0594	1534.21	3417.41	hs
002565.SZ	200331	顺灏股份	上海顺灏新材料科技股份有限公司	外资企业	制造业-造纸及纸制品业-造纸及纸制品业-造纸及纸制品业	上海市普陀区真陈路200号	121.345	31.2953	1527.36	3443.16	hs
603365.SH	201401	水星家纺	上海水星家用纺织品股份有限公司	民营企业	制造业-纺织业-纺织业-纺织业	上海市奉贤区沪杭公路1487号	121.443	30.9535	1542.71	3406.76	hs
300100.SZ	201799	双林股份	宁波双林汽车部件股份有限公司	民营企业	制造业-汽车制造业-汽车制造业-汽车制造业	上海市青浦区北盈路202号	121.107	31.1825	1507.31	3427	hs
600613.SH	200003	神奇制药	上海神奇制药投资管理股份有限公司	民营企业	制造业-医药制造业-医药制造业-医药制造业	上海市威海路128号长发大厦613室	121.464	31.23	1539.57	3437.74	hs
002278.SZ	201114	神开股份	上海神开石油化工装备股份有限公司	公众企业	制造业-专用设备制造业-专用设备制造业-专用设备制造业	上海市闵行区浦星公路1769号	121.506	31.0851	1546.15	3422.33	hs
600104.SH	200041	上汽集团	上海汽车集团股份有限公司	地方国有企业	制造业-汽车制造业-汽车制造业-汽车制造业	上海市静安区威海路489号	121.458	31.2285	1539.04	3437.48	hs
603159.SH	201415	上海亚虹	上海亚虹模具股份有限公司	民营企业	制造业-专用设备制造业-专用设备制造业-专用设备制造业	上海市奉贤区航南公路7588号	121.425	30.9236	1541.59	3403.17	hs
300236.SZ	201616	上海新阳	上海新阳半导体材料股份有限公司	民营企业	制造业-化学原料及化学制品制造业-化学原料及化学制品制造业-化学原料及化学制品制造业	上海市松江区思贤路3600号	121.158	31.025	1514.91	3410.29	hs
603330.SH	201802	上海天洋	上海天洋热熔粘接材料股份有限公司	民营企业	制造业-化学原料及化学制品制造业-化学原料及化学制品制造业-化学原料及化学制品制造业	上海市嘉定区南翔镇惠平路505号	121.283	31.2949	1521.6	3442.16	hs
600688.SH	200540	上海石化	中国石化上海石油化工股份有限公司	中央国有企业	制造业-石油加工、炼焦及核燃料加工业-石油加工、炼焦及核燃料加工业-石油加工、炼焦及核燃料加工业	上海市金山区金一路48号	121.327	30.7141	1536.41	3378.44	hs
600689.SH	200023	上海三毛	上海三毛企业(集团)股份有限公司	地方国有企业	制造业-纺织业-纺织业-纺织业	上海市斜土路791号	121.467	31.2042	1540.31	3434.93	hs
600073.SH	200070	上海梅林	上海梅林正广和股份有限公司	地方国有企业	制造业-食品制造业-食品制造业-食品制造业	上海市恒丰路601号(邮电大厦)	121.448	31.2503	1537.73	3439.75	hs
002252.SZ	201401	上海莱士	上海莱士血液制品股份有限公司	民营企业	制造业-医药制造业-医药制造业-医药制造业	上海市奉贤区望园路2009号	121.466	30.9693	1544.59	3408.87	hs
300039.SZ	201401	上海凯宝	上海凯宝药业股份有限公司	民营企业	制造业-医药制造业-医药制造业-医药制造业	上海市工业综合开发区程普路88号	121.443	30.9464	1542.86	3405.97	hs
600315.SH	200438	上海家化	上海家化联合股份有限公司	公众企业	制造业-化学原料及化学制品制造业-化学原料及化学制品制造业-化学原料及化学制品制造业	上海市杨浦区江湾城路99号尚浦商务中心5幢	121.505	31.3184	1541.68	3448.18	hs
600835.SH	200135	上海机电	上海机电股份有限公司	地方国有企业	制造业-通用设备制造业-通用设备制造业-通用设备制造业	上海市浦东新区民生路1286号汇商大厦9楼	121.545	31.2268	1547.11	3438.65	hs
603131.SH	201700	上海沪工	上海沪工焊接集团股份有限公司	民营企业	制造业-通用设备制造业-通用设备制造业-通用设备制造业	上海市青浦区外青松路7177号	121.108	31.1499	1508.03	3423.39	hs
600679.SH	200335	上海凤凰	上海凤凰企业(集团)股份有限公司	地方国有企业	制造业-铁路、船舶、航空航天和其他运输设备制造业-铁路、船舶、航空航天和其他运输设备制造业-铁路、船舶、航空航天和其他运输设备制造业	上海市长宁区福泉北路518号6座4楼	121.352	31.2308	1529.17	3436.1	hs
601727.SH	200233	上海电气	上海电气集团股份有限公司	地方国有企业	制造业-通用设备制造业-通用设备制造业-通用设备制造业	上海市徐汇区钦江路212号	121.4	31.1774	1534.58	3430.92	hs
600171.SH	200233	上海贝岭	上海贝岭股份有限公司	中央国有企业	制造业-计算机、通信和其他电子设备制造业-计算机、通信和其他电子设备制造业-计算机、通信和其他电子设备制造业	上海市徐汇区漕河泾开发区宜山路810号	121.402	31.1746	1534.87	3430.65	hs
600843.SH	201206	上工申贝	上工申贝(集团)股份有限公司	公众企业	制造业-专用设备制造业-专用设备制造业-专用设备制造业	上海市浦东新区新金桥路1566号3楼	121.614	31.259	1552.95	3443.3	hs
600841.SH	200438	上柴股份	上海柴油机股份有限公司	地方国有企业	制造业-通用设备制造业-通用设备制造业-通用设备制造业	上海市杨浦区军工路2636号	121.541	31.3352	1544.77	3450.61	hs
600146.SH	200235	商赢环球	商赢环球股份有限公司	民营企业	制造业-纺织服装、服饰业-纺织服装、服饰业-纺织服装、服饰业	上海市徐汇区徐虹中路8号3楼	121.421	31.1903	1536.33	3432.68	hs
002563.SZ	201108	森马服饰	浙江森马服饰股份有限公司	民营企业	制造业-纺织服装、服饰业-纺织服装、服饰业-纺织服装、服饰业	上海市闵行区莲花南路2689号	121.428	31.0682	1539.19	3419.24	hs
300126.SZ	201612	锐奇股份	锐奇控股股份有限公司	民营企业	制造业-通用设备制造业-通用设备制造业-通用设备制造业	上海市松江区新桥镇新茸路5号	121.28	31.0508	1525.79	3415.03	hs
603579.SH	201714	荣泰健康	上海荣泰健康科技股份有限公司	民营企业	制造业-专用设备制造业-专用设备制造业-专用设备制造业	上海市青浦区朱枫公路1226号	121.045	31.0823	1503.4	3414.94	hs
603196.SH	201600	日播时尚	日播时尚集团股份有限公司	民营企业	制造业-纺织服装、服饰业-纺织服装、服饰业-纺织服装、服饰业	上海市松江区中山街道茸阳路98号	121.251	31.0494	1523.14	3414.43	hs
002324.SZ	201707	普利特	上海普利特复合材料股份有限公司	民营企业	制造业-橡胶和塑料制品业-橡胶和塑料制品业-橡胶和塑料制品业	上海市青浦工业园区新业路558号	121.134	31.173	1510.04	3426.35	hs
300442.SZ	201514	普丽盛	上海普丽盛包装股份有限公司	民营企业	制造业-专用设备制造业-专用设备制造业-专用设备制造业	上海市金山区张堰镇金张支路84号	121.275	30.8034	1529.88	3387.52	hs
603659.SH	201315	璞泰来	上海璞泰来新能源科技股份有限公司	民营企业	制造业-电气机械及器材制造业-电气机械及器材制造业-电气机械及器材制造业	上海市浦东新区叠桥路456弄116号	121.619	31.1298	1555.76	3429.05	hs
600490.SH	200336	鹏欣资源	鹏欣环球资源股份有限公司	民营企业	制造业-有色金属冶炼及压延加工-有色金属冶炼及压延加工-有色金属冶炼及压延加工	上海市虹桥路2188弄41,47号楼	121.376	31.1954	1532.09	3432.56	hs
600614.SH	200433	鹏起科技	鹏起科技发展股份有限公司	民营企业	制造业-废弃资源综合利用业-废弃资源综合利用业-废弃资源综合利用业	上海市杨浦区国权路39号财富国际广场金座18楼	121.514	31.2896	1543.11	3445.14	hs
603515.SH	201103	欧普照明	欧普照明股份有限公司	民营企业	制造业-电气机械及器材制造业-电气机械及器材制造业-电气机械及器材制造业	上海市闵行区吴中路1799号万象城V3栋	121.361	31.1708	1531.15	3429.59	hs
002048.SZ	200122	宁波华翔	宁波华翔电子股份有限公司	民营企业	制造业-汽车制造业-汽车制造业-汽车制造业	上海市浦东新区世纪大道1168号东方金融广场A栋6楼	121.518	31.2319	1544.57	3438.81	hs
002825.SZ	201314	纳尔股份	上海纳尔实业股份有限公司	民营企业	制造业-橡胶和塑料制品业-橡胶和塑料制品业-橡胶和塑料制品业	上海市浦东新区新场镇新瀚路26号	121.635	31.0821	1558.16	3424.02	hs
002451.SZ	201306	摩恩电气	上海摩恩电气股份有限公司	民营企业	制造业-电气机械及器材制造业-电气机械及器材制造业-电气机械及器材制造业	上海市浦东新区江山路2829号	121.826	30.8695	1579.92	3403.47	hs
603728.SH	201107	鸣志电器	上海鸣志电器股份有限公司	民营企业	制造业-电气机械及器材制造业-电气机械及器材制造业-电气机械及器材制造业	上海市闵行区闵北工业区鸣嘉路168号	121.273	31.224	1521.98	3434.13	hs
002269.SZ	201315	美邦服饰	上海美特斯邦威服饰股份有限公司	民营企业	制造业-纺织服装、服饰业-纺织服装、服饰业-纺织服装、服饰业	上海市浦东新区康桥东路800号	121.613	31.1575	1554.78	3432.03	hs
600618.SH	200025	氯碱化工	上海氯碱化工股份有限公司	地方国有企业	制造业-化学原料及化学制品制造业-化学原料及化学制品制造业-化学原料及化学制品制造业	上海市黄浦区徐家汇路560号华仑大厦	121.465	31.2079	1540.11	3435.32	hs
002293.SZ	201105	罗莱生活	罗莱生活科技股份有限公司	民营企业	制造业-纺织业-纺织业-纺织业	上海市闵行区七莘路3588号	121.338	31.1674	1529.07	3428.86	hs
600630.SH	201315	龙头股份	上海龙头(集团)股份有限公司	地方国有企业	制造业-纺织业-纺织业-纺织业	上海市浦东新区康梧路555号(龙头股份三枪工业城园区)	121.549	31.1315	1549.29	3428.15	hs
002706.SZ	201206	良信电器	上海良信电器股份有限公司	民营企业	制造业-电气机械及器材制造业-电气机械及器材制造业-电气机械及器材制造业	上海市浦东新区申江南路2000号	121.63	31.1254	1556.95	3428.75	hs
603006.SH	201209	联明股份	上海联明机械股份有限公司	民营企业	制造业-汽车制造业-汽车制造业-汽车制造业	上海市浦东新区金海路3288号东楼5楼	121.666	31.2703	1557.52	3445.36	hs
600612.SH	200235	老凤祥	老凤祥股份有限公司	地方国有企业	制造业-其他制造业-其他制造业-其他制造业	上海市漕溪路270号1号楼六楼	121.43	31.1714	1537.48	3430.71	hs
603633.SH	201619	徕木股份	上海徕木电子股份有限公司	民营企业	制造业-计算机、通信和其他电子设备制造业-计算机、通信和其他电子设备制造业-计算机、通信和其他电子设备制造业	上海市松江区洞泾镇洞薛路651弄88号	121.247	31.0823	1522.19	3418.02	hs
603157.SH	201108	拉夏贝尔	上海拉夏贝尔服饰股份有限公司	民营企业	制造业-纺织服装、服饰业-纺织服装、服饰业-纺织服装、服饰业	上海市闵行区莲花南路2700弄50号4号楼12楼	121.424	31.073	1538.75	3419.71	hs
603960.SH	200949	克来机电	上海克来机电自动化工程股份有限公司	民营企业	制造业-专用设备制造业-专用设备制造业-专用设备制造业	上海市宝山区罗东路1555号	121.362	31.4608	1525.87	3461.78	hs
300153.SZ	201712	科泰电源	上海科泰电源股份有限公司	民营企业	制造业-电气机械及器材制造业-电气机械及器材制造业-电气机械及器材制造业	上海市青浦区张江高新区青浦园天辰路1633号	121.104	31.2006	1506.71	3428.95	hs
002022.SZ	200233	科华生物	上海科华生物工程股份有限公司	公众企业	制造业-医药制造业-医药制造业-医药制造业	上海市徐汇区钦州北路1189号	121.398	31.1793	1534.37	3431.1	hs
300222.SZ	201203	科大智能	科大智能科技股份有限公司	民营企业	制造业-电气机械及器材制造业-电气机械及器材制造业-电气机械及器材制造业	上海市浦东新区自由贸易试验区碧波路456号A203-A206室	121.578	31.2063	1550.56	3436.89	hs
300061.SZ	201299	康旗股份	上海康耐特旗计智能科技集团股份有限公司	民营企业	制造业-其他制造业-其他制造业-其他制造业	上海市浦东新区川大路555号	121.703	31.1706	1562.85	3434.9	hs
603987.SH	201803	康德莱	上海康德莱企业发展集团股份有限公司	民营企业	制造业-专用设备制造业-专用设备制造业-专用设备制造业	上海市嘉定区高潮路658号1幢2楼	121.324	31.2511	1526.24	3437.93	hs
002669.SZ	201419	康达新材	上海康达化工新材料股份有限公司	民营企业	制造业-化学原料及化学制品制造业-化学原料及化学制品制造业-化学原料及化学制品制造业	上海市奉贤区雷州路169号	121.534	30.8418	1553.27	3395.8	hs
603037.SH	201201	凯众股份	上海凯众材料科技股份有限公司	民营企业	制造业-汽车制造业-汽车制造业-汽车制造业	上海市浦东新区建业路813号	121.693	31.2152	1561.1	3439.68	hs
300326.SZ	201201	凯利泰	上海凯利泰医疗科技股份有限公司	公众企业	制造业-专用设备制造业-专用设备制造业-专用设备制造业	上海市浦东新区张江高科技园区东区瑞庆路528号23幢2楼	121.699	31.2455	1561.01	3443.13	hs
300577.SZ	201601	开润股份	安徽开润股份有限公司	民营企业	制造业-纺织业-纺织业-纺织业	上海市松江区莘砖公路518号14号楼5楼	121.317	31.0954	1528.4	3420.54	hs
300272.SZ	201299	开能健康	开能健康科技集团股份有限公司	民营企业	制造业-电气机械及器材制造业-电气机械及器材制造业-电气机械及器材制造业	上海市浦东新区川大路518号	121.703	31.1696	1562.82	3434.78	hs
000908.SZ	200122	景峰医药	湖南景峰医药股份有限公司	民营企业	制造业-医药制造业-医药制造业-医药制造业	上海市浦东新区张杨路500号华润时代广场30楼	121.513	31.2292	1544.14	3438.42	hs
603683.SH	201600	晶华新材	上海晶华胶粘新材料股份有限公司	民营企业	制造业-化学原料及化学制品制造业-化学原料及化学制品制造业-化学原料及化学制品制造业	上海市松江区永丰街道大江路89号	121.216	30.982	1521.15	3406.42	hs
300225.SZ	201417	金力泰	上海金力泰化工股份有限公司	集体企业	制造业-化学原料及化学制品制造业-化学原料及化学制品制造业-化学原料及化学制品制造业	上海市化学工业区楚工路139号	121.446	30.8225	1545.44	3392.29	hs
600616.SH	200063	金枫酒业	上海金枫酒业股份有限公司	地方国有企业	制造业-酒、饮料和精制茶制造业-酒、饮料和精制茶制造业-酒、饮料和精制茶制造业	上海市普陀区宁夏路777号(海棠大厦内)	121.407	31.2327	1534.21	3437.16	hs
002636.SZ	201613	金安国纪	金安国纪科技股份有限公司	民营企业	制造业-计算机、通信和其他电子设备制造业-计算机、通信和其他电子设备制造业-计算机、通信和其他电子设备制造业	上海市松江区工业区宝胜路33号	121.259	31.027	1524.33	3412.07	hs
600836.SH	200135	界龙实业	上海界龙实业集团股份有限公司	民营企业	制造业-印刷和记录媒介复制业-印刷和记录媒介复制业-印刷和记录媒介复制业	上海市浦东新区杨高中路2112号(界龙总部园5楼)	121.552	31.2336	1547.64	3439.51	hs
600530.SH	200233	交大昂立	上海交大昂立股份有限公司	其他企业	制造业-医药制造业-医药制造业-医药制造业	上海市田州路99号13号楼11楼	121.392	31.1649	1534.12	3429.41	hs
603083.SH	201100	剑桥科技	上海剑桥科技股份有限公司	外资企业	制造业-计算机、通信和其他电子设备制造业-计算机、通信和其他电子设备制造业-计算机、通信和其他电子设备制造业	上海市闵行区陈行公路2388号8幢5楼	121.506	31.0999	1545.89	3423.97	hs
002486.SZ	201504	嘉麟杰	上海嘉麟杰纺织品股份有限公司	民营企业	制造业-纺织服装、服饰业-纺织服装、服饰业-纺织服装、服饰业	上海市金山区亭林镇亭枫公路1918号	121.24	30.8981	1524.86	3397.48	hs
603192.SH	201512	汇得科技	上海汇得科技股份有限公司	民营企业	制造业-化学原料及化学制品制造业-化学原料及化学制品制造业-化学原料及化学制品制造业	上海市金山区金山卫镇春华路180路	121.285	30.7311	1532.13	3379.66	hs
601231.SH	201203	环旭电子	环旭电子股份有限公司	外资企业	制造业-计算机、通信和其他电子设备制造业-计算机、通信和其他电子设备制造业-计算机、通信和其他电子设备制造业	上海市浦东新区盛夏路169号B栋5楼	121.626	31.2141	1554.9	3438.52	hs
600741.SH	200041	华域汽车	华域汽车系统股份有限公司	地方国有企业	制造业-汽车制造业-汽车制造业-汽车制造业	上海市威海路489号	121.458	31.2285	1539.04	3437.48	hs
600623.SH	200040	华谊集团	上海华谊集团股份有限公司	地方国有企业	制造业-化学原料及化学制品制造业-化学原料及化学制品制造业-化学原料及化学制品制造业	上海市静安区常德路809号华谊综合大厦	121.438	31.2351	1537.03	3437.9	hs
603855.SH	201808	华荣股份	华荣科技股份有限公司	民营企业	制造业-专用设备制造业-专用设备制造业-专用设备制造业	上海市嘉定区宝钱公路555号	121.288	31.4494	1519.27	3459.38	hs
300462.SZ	201613	华铭智能	上海华铭智能终端设备股份有限公司	民营企业	制造业-专用设备制造业-专用设备制造业-专用设备制造业	上海市松江区茸北工业区施惠路北侧	121.244	31.048	1522.48	3414.17	hs
002270.SZ	200333	华明装备	华明电力装备股份有限公司	民营企业	制造业-电气机械及器材制造业-电气机械及器材制造业-电气机械及器材制造业	上海市普陀区同普路977号	121.37	31.2312	1530.83	3436.42	hs
300180.SZ	201508	华峰超纤	上海华峰超纤材料股份有限公司	民营企业	制造业-橡胶和塑料制品业-橡胶和塑料制品业-橡胶和塑料制品业	上海市金山区亭卫南路888号	121.357	30.744	1538.58	3382.2	hs
300627.SZ	201702	华测导航	上海华测导航技术股份有限公司	民营企业	制造业-计算机、通信和其他电子设备制造业-计算机、通信和其他电子设备制造业-计算机、通信和其他电子设备制造业	上海市清江浦区徐泾镇高泾路599号C座	121.289	31.1662	1524.52	3427.96	hs
603496.SH	201114	恒为科技	恒为科技(上海)股份有限公司	民营企业	制造业-计算机、通信和其他电子设备制造业-计算机、通信和其他电子设备制造业-计算机、通信和其他电子设备制造业	上海市闵行区陈行公路2388号浦江科技广场8号楼6楼	121.505	31.1006	1545.8	3424.03	hs
600151.SH	200235	航天机电	上海航天汽车机电股份有限公司	中央国有企业	制造业-计算机、通信和其他电子设备制造业-计算机、通信和其他电子设备制造业-计算机、通信和其他电子设备制造业	上海市漕溪路222号航天大厦南楼	121.43	31.1733	1537.43	3430.93	hs
600226.SH	200135	瀚叶股份	浙江瀚叶股份有限公司	民营企业	制造业-化学原料及化学制品制造业-化学原料及化学制品制造业-化学原料及化学制品制造业	上海市浦东新区耀元路58号环球都会广场3号楼9层	121.468	31.1715	1540.99	3431.31	hs
002158.SZ	201501	汉钟精机	上海汉钟精机股份有限公司	外资企业	制造业-通用设备制造业-通用设备制造业-通用设备制造业	上海市金山区枫泾工业开发区亭枫公路8289号	121.027	30.8796	1505.4	3392.18	hs
600851.SH	200001	海欣股份	上海海欣集团股份有限公司	公众企业	制造业-医药制造业-医药制造业-医药制造业	上海市福州路666号金陵海欣大厦18楼	121.473	31.2345	1540.34	3438.39	hs
300501.SZ	201103	海顺新材	上海海顺新型药用包装材料股份有限公司	民营企业	制造业-医药制造业-医药制造业-医药制造业	上海市闵行区申滨南路938号龙湖虹桥天街G栋508室	121.309	31.1916	1525.9	3431.09	hs
603718.SH	201403	海利生物	上海海利生物技术股份有限公司	民营企业	制造业-医药制造业-医药制造业-医药制造业	上海市奉贤区金海公路6720号	121.479	30.9675	1545.81	3408.87	hs
600619.SH	201206	海立股份	上海海立(集团)股份有限公司	地方国有企业	制造业-通用设备制造业-通用设备制造业-通用设备制造业	上海市浦东新区金桥出口加工区宁桥路888号	121.618	31.2551	1553.36	3442.93	hs
002184.SZ	201114	海得控制	上海海得控制系统股份有限公司	民营企业	制造业-电气机械及器材制造业-电气机械及器材制造业-电气机械及器材制造业	上海市闵行区新骏环路777号	121.523	31.0927	1547.57	3423.43	hs
000584.SZ	201103	哈工智能	江苏哈工智能机器人股份有限公司	民营企业	制造业-化学纤维制造业-化学纤维制造业-化学纤维制造业	上海市闵行区吴中路1799号D栋8楼808	121.36	31.1693	1531.1	3429.41	hs
600882.SH	200136	广泽股份	上海广泽食品科技股份有限公司	民营企业	制造业-食品制造业-食品制造业-食品制造业	上海市浦东新区金桥路1398号金台大厦9楼	121.584	31.2543	1550.19	3442.3	hs
601616.SH	201401	广电电气	上海广电电气(集团)股份有限公司	外资企业	制造业-电气机械及器材制造业-电气机械及器材制造业-电气机械及器材制造业	上海市奉贤区南桥镇环城东路123弄1号	121.454	30.9645	1543.56	3408.15	hs
600597.SH	201103	光明乳业	光明乳业股份有限公司	地方国有企业	制造业-食品制造业-食品制造业-食品制造业	上海市吴中路578号	121.397	31.1867	1534.15	3431.91	hs
300551.SZ	200333	古鳌科技	上海古鳌电子科技股份有限公司	民营企业	制造业-专用设备制造业-专用设备制造业-专用设备制造业	上海市普陀区同普路1225弄6号	121.365	31.2329	1530.37	3436.54	hs
600687.SH	200120	刚泰控股	甘肃刚泰控股(集团)股份有限公司	民营企业	制造业-其他制造业-其他制造业-其他制造业	上海市浦东新区陆家嘴环路958号华能联合大厦32楼	121.504	31.2412	1543.04	3439.61	hs
600196.SH	200233	复星医药	上海复星医药(集团)股份有限公司	民营企业	制造业-医药制造业-医药制造业-医药制造业	上海市宜山路1289号A楼	121.392	31.1711	1533.95	3430.1	hs
600615.SH	200127	丰华股份	上海丰华(集团)股份有限公司	民营企业	制造业-金属制品业-金属制品业-金属制品业	上海市浦东新区浦建路76号上海由由国际广场1507室	121.515	31.2108	1544.64	3436.4	hs
603226.SH	201414	菲林格尔	上海菲林格尔木业股份有限公司	外资企业	制造业-木材加工及木、竹、藤、棕、草制品业-木材加工及木、竹、藤、棕、草制品业-木材加工及木、竹、藤、棕、草制品业	上海市奉贤区林海公路7001号	121.567	30.9142	1555.02	3404.34	hs
600651.SH	200233	飞乐音响	上海飞乐音响股份有限公司	地方国有企业	制造业-电气机械及器材制造业-电气机械及器材制造业-电气机械及器材制造业	上海市徐汇区桂林路406号1号楼13层	121.41	31.1749	1535.61	3430.81	hs
603868.SH	201103	飞科电器	上海飞科电器股份有限公司	民营企业	制造业-电气机械及器材制造业-电气机械及器材制造业-电气机械及器材制造业	上海市长宁区红宝石路500号东银中心B栋26楼	121.395	31.1999	1533.74	3433.35	hs
300398.SZ	201908	飞凯材料	上海飞凯光电材料股份有限公司	外资企业	制造业-化学原料及化学制品制造业-化学原料及化学制品制造业-化学原料及化学制品制造业	上海市宝山区潘泾路2999号	121.357	31.4347	1525.85	3458.79	hs
600601.SH	200120	方正科技	方正科技集团股份有限公司	中央国有企业	制造业-计算机、通信和其他电子设备制造业-计算机、通信和其他电子设备制造业-计算机、通信和其他电子设备制造业	上海市浦东南路360号新上海国际大厦36层	121.505	31.2408	1543.17	3439.58	hs
300171.SZ	201108	东富龙	上海东富龙科技股份有限公司	民营企业	制造业-专用设备制造业-专用设备制造业-专用设备制造业	上海市闵行区都会路1509号	121.417	31.056	1538.47	3417.73	hs
600081.SH	200063	东风科技	东风电子科技股份有限公司	中央国有企业	制造业-汽车制造业-汽车制造业-汽车制造业	上海市中山北路2000号22楼	121.428	31.2511	1535.81	3439.53	hs
603587.SH	200062	地素时尚	地素时尚股份有限公司	民营企业	制造业-纺织服装、服饰业-纺织服装、服饰业-纺织服装、服饰业	上海市普陀区丹巴路28弄1-2号旭辉世纪广场8号楼	121.376	31.2234	1531.53	3435.65	hs
600844.SH	200336	丹化科技	丹化化工科技股份有限公司	地方国有企业	制造业-化学原料及化学制品制造业-化学原料及化学制品制造业-化学原料及化学制品制造业	上海市长宁区虹桥路2297弄6号	121.367	31.1929	1531.24	3432.13	hs
603730.SH	201204	岱美股份	上海岱美汽车内饰件股份有限公司	民营企业	制造业-汽车制造业-汽车制造业-汽车制造业	上海市浦东新区北蔡镇莲溪路1299号	121.563	31.1688	1549.91	3432.5	hs
603012.SH	201706	创力集团	上海创力集团股份有限公司	民营企业	制造业-专用设备制造业-专用设备制造业-专用设备制造业	上海市青浦区工业园区崧复路1568号	121.162	31.1733	1512.62	3426.82	hs
603811.SH	201100	诚意药业	浙江诚意药业股份有限公司	民营企业	制造业-医药制造业-医药制造业-医药制造业	上海市闵行区申虹路988弄富力悦都20幢9号7层	121.313	31.2092	1525.94	3433.11	hs
603899.SH	201612	晨光文具	上海晨光文具股份有限公司	民营企业	制造业-文教、工美、体育和娱乐用品制造业-文教、工美、体育和娱乐用品制造业-文教、工美、体育和娱乐用品制造业	上海市松江区研展路455号汉桥文化科技园C栋	121.32	31.1033	1528.54	3421.46	hs
603009.SH	201816	北特科技	上海北特科技股份有限公司	民营企业	制造业-汽车制造业-汽车制造业-汽车制造业	上海市嘉定区华亭镇华业路666号	121.255	31.4622	1515.92	3460.28	hs
603197.SH	201619	保隆科技	上海保隆汽车科技股份有限公司	民营企业	制造业-汽车制造业-汽车制造业-汽车制造业	上海市松江区沈砖公路5500号	121.247	31.0911	1522.05	3419	hs
300135.SZ	201107	宝利国际	江苏宝利国际投资股份有限公司	民营企业	制造业-化学原料及化学制品制造业-化学原料及化学制品制造业-化学原料及化学制品制造业	上海市闵行区申长路988弄虹桥万科中心2号楼801-805	121.31	31.1979	1525.89	3431.81	hs
600019.SH	201999	宝钢股份	宝山钢铁股份有限公司	中央国有企业	制造业-黑色金属冶炼及压延加工-黑色金属冶炼及压延加工-黑色金属冶炼及压延加工	上海市宝山区富锦路885号宝钢指挥中心	121.456	31.4112	1535.44	3457.72	hs
601968.SH	200949	宝钢包装	上海宝钢包装股份有限公司	中央国有企业	制造业-金属制品业-金属制品业-金属制品业	上海市宝山区罗东路1818号	121.36	31.468	1525.52	3462.54	hs
002568.SZ	201319	百润股份	上海百润投资控股集团股份有限公司	民营企业	制造业-酒、饮料和精制茶制造业-酒、饮料和精制茶制造业-酒、饮料和精制茶制造业	上海市浦东新区康桥工业区康桥东路558号	121.608	31.1561	1554.3	3431.79	hs
300067.SZ	201703	安诺其	上海安诺其集团股份有限公司	民营企业	制造业-化学原料及化学制品制造业-化学原料及化学制品制造业-化学原料及化学制品制造业	上海市青浦区工业园区崧华路881号	121.165	31.1653	1513.05	3425.98	hs
300286.SZ	201801	安科瑞	安科瑞电气股份有限公司	民营企业	制造业-仪器仪表制造业-仪器仪表制造业-仪器仪表制造业	上海市嘉定区育绿路253号	121.296	31.3461	1521.87	3448.04	hs
603020.SH	200436	爱普股份	爱普香料集团股份有限公司	民营企业	制造业-食品制造业-食品制造业-食品制造业	上海市闸北区高平路733号	121.422	31.2919	1534.58	3443.97	hs
603580.SH	200433	艾艾精工	艾艾精密工业输送系统(上海)股份有限公司	外资企业	制造业-橡胶和塑料制品业-橡胶和塑料制品业-橡胶和塑料制品业	上海市杨浦区翔殷路580号	121.53	31.308	1544.19	3447.42	hs
600182.SH	200335	S佳通	佳通轮胎股份有限公司	外资企业	制造业-橡胶和塑料制品业-橡胶和塑料制品业-橡胶和塑料制品业	上海市长宁区临虹路280-2号	121.345	31.2325	1528.53	3436.19	hs
600680.SH	200233	*ST上普	上海普天邮通科技股份有限公司	中央国有企业	制造业-计算机、通信和其他电子设备制造业-计算机、通信和其他电子设备制造业-计算机、通信和其他电子设备制造业	上海市徐汇区宜山路700号A3楼	121.413	31.1768	1535.85	3431.06	hs
600150.SH	200120	*ST船舶	中国船舶工业股份有限公司	中央国有企业	制造业-铁路、船舶、航空航天和其他运输设备制造业-铁路、船舶、航空航天和其他运输设备制造业-铁路、船舶、航空航天和其他运输设备制造业	上海市浦东新区浦东大道1号15A层	121.507	31.2408	1543.31	3439.61	hs
831533.OC	200434	绩优股份	上海绩优机电股份有限公司	民营企业	制造业-通用设备制造业-泵、阀门、压缩机及类似机械制造-泵及真空设备制造	上海市杨浦区纪念路8号财大科技园2号楼	121.488	31.3013	1540.49	3446.03	new3
835108.OC	201210	顺舟智能	上海顺舟智能科技股份有限公司	民营企业	制造业-计算机、通信和其他电子设备制造业-电子元件制造-电子元件及组件制造	上海市自由贸易试验区盛荣路88弄1号楼6层07,08,09,10室	121.601	31.1748	1553.34	3433.77	new3
430650.OC	200233	莱博股份	莱博药妆技术(上海)股份有限公司	民营企业	制造业-化学原料及化学制品制造业-专用化学产品制造-专项化学用品制造	上海市徐汇区桂平路301号201室	121.399	31.1665	1534.73	3429.71	new3
871495.OC	201614	光华消防	上海光华永盛消防智能系统股份有限公司	民营企业	制造业-专用设备制造业-环保、社会公共服务及其他专用设备制造-社会公共安全设备及器材制造	上海市松江区小昆山镇镇中心路399弄18号	121.135	31.0116	1513.02	3408.46	new3
831165.OC	201714	远洲股份	上海远洲管业科技股份有限公司	民营企业	制造业-橡胶和塑料制品业-塑料制品业-塑料板、管、型材制造	上海市青浦区朱峰公路1258号	121.042	30.9712	1505.11	3402.57	new3
430179.OC	201203	宇昂科技	上海宇昂水性新材料科技股份有限公司	民营企业	制造业-医药制造业-化学药品原料药制造-化学药品原料药制造	上海市浦东新区张江高科技园区春晓路122号34号2幢2层	121.579	31.2069	1550.66	3436.97	new3
834081.OC	201314	通领科技	上海通领汽车科技股份有限公司	民营企业	制造业-汽车制造业-汽车零部件及配件制造-汽车零部件及配件制造	上海市浦东新区康新公路2388号	121.623	31.1049	1556.66	3426.36	new3
870692.OC	201100	神舟汽车	上海神舟汽车节能环保股份有限公司	民营企业	制造业-专用设备制造业-环保、社会公共服务及其他专用设备制造-环境保护专用设备制造	上海市闵行区春申路2328弄张慕工业园3号	121.413	31.1133	1537.04	3424.02	new3
831584.OC	201807	雷博司	上海雷博司电气股份有限公司	民营企业	制造业-电气机械及器材制造业-电线、电缆、光缆及电工器材制造-绝缘制品制造	上海市嘉定区霜竹路4899号	121.274	31.4828	1517.37	3462.88	new3
831969.OC	201801	埃蒙迪	上海埃蒙迪材料科技股份有限公司	外资企业	制造业-专用设备制造业-医疗仪器设备及器械制造-口腔科用设备及器具制造	上海市嘉定区马陆镇丰登路615弄5号厂房3楼	121.289	31.3615	1520.92	3449.63	new3
839339.OC	201908	鼎尚中式	上海鼎尚中式家具股份有限公司	民营企业	制造业-家具制造业-木质家具制造-木质家具制造	上海市宝山区沪太公路8358弄121-1号	121.332	31.4241	1523.79	3457.25	new3
831782.OC	201705	唯尔福	上海唯尔福集团股份有限公司	公众企业	制造业-造纸及纸制品业-纸制品制造-纸和纸板容器制造	上海市青浦区华新镇徐华公路3029弄88号	121.244	31.214	1519.5	3432.59	new3
831460.OC	200438	光和光学	上海光和光学制造股份有限公司	公众企业	制造业-非金属矿物制品业-玻璃制品制造-光学玻璃制造	上海杨浦区包头路1135号4号楼3楼	121.532	31.3331	1543.92	3450.23	new3
837269.OC	201206	赫得环境	上海赫得环境科技股份有限公司	民营企业	制造业-专用设备制造业-环保、社会公共服务及其他专用设备制造-环境保护专用设备制造	上海市自由贸易试验区新金桥路1888号7号楼203A室	121.618	31.2623	1553.21	3443.72	new3
839472.OC	200127	亮威科技	上海亮威照明科技股份有限公司	民营企业	制造业-电气机械及器材制造业-照明器具制造-电光源制造	上海市自由贸易试验区浦东南路2250号3幢B615,B618,B620,B622室	121.51	31.2071	1544.22	3435.92	new3
831697.OC	201203	海优新材	上海海优威新材料股份有限公司	民营企业	制造业-橡胶和塑料制品业-塑料制品业-塑料薄膜制造	上海市自由贸易试验区龙东大道3000号1幢A楼909A室	121.629	31.2254	1554.95	3439.81	new3
833448.OC	201203	灵动微电	上海灵动微电子股份有限公司	民营企业	制造业-计算机、通信和其他电子设备制造业-其他电子设备制造-其他电子设备制造	上海市自由贸易试验区科苑路399号10幢2层2-1	121.587	31.2072	1551.39	3437.14	new3
871392.OC	201203	ST泽生	上海泽生科技开发股份有限公司	公众企业	制造业-医药制造业-生物药品制造-生物药品制造	上海市自由贸易试验区居里路68号2幢3楼	121.592	31.2151	1551.73	3438.09	new3
836939.OC	201206	宝亚安全	上海宝亚安全装备股份有限公司	民营企业	制造业-专用设备制造业-环保、社会公共服务及其他专用设备制造-社会公共安全设备及器材制造	上海市自由贸易试验区金藏路258号406室	121.594	31.2497	1551.26	3441.96	new3
839159.OC	201203	陛通股份	上海陛通半导体能源科技股份有限公司	外资企业	制造业-专用设备制造业-电子和电工机械专用设备制造-电子工业专用设备制造	上海市自由贸易试验区郭守敬路498号8幢19501-19503室	121.595	31.2118	1552.02	3437.76	new3
835042.OC	200131	中加飞机	上海中加飞机机载设备维修股份有限公司	民营企业	制造业-金属制品、机械和设备修理业-铁路、船舶、航空航天等运输设备修理-航空航天器修理	上海市自由贸易实验区华申路198号2楼	121.597	31.3434	1549.79	3452.4	new3
872449.OC	201201	捷儿金	上海捷儿金科技股份有限公司	民营企业	制造业-化学原料及化学制品制造业-合成材料制造-其他合成材料制造	上海市中国(上海)自由贸易试验区龙东大道5885号1幢	121.688	31.2396	1560.16	3442.31	new3
833330.OC	201203	君实生物	上海君实生物医药科技股份有限公司	公众企业	制造业-医药制造业-生物药品制造-生物药品制造	上海市中国(上海)自由贸易试验区蔡伦路780号6楼610室	121.603	31.1961	1553.06	3436.15	new3
831767.OC	200051	知音文化	上海知音音乐文化股份有限公司	民营企业	制造业-文教、工美、体育和娱乐用品制造业-乐器制造-西乐器制造	上海市长宁区长宁路1200号贝多芬广场B座四楼	121.409	31.2198	1534.7	3435.77	new3
831583.OC	200335	未来宽带	上海未来宽带技术股份有限公司	民营企业	制造业-计算机、通信和其他电子设备制造业-通信设备制造-通信系统设备制造	上海市长宁区协和路1158号4楼	121.35	31.2261	1529.07	3435.55	new3
430636.OC	200336	法普罗	上海法普罗新材料股份有限公司	地方国有企业	制造业-非金属矿物制品业-砖瓦、石材等建筑材料制造-隔热和隔音材料制造	上海市长宁区天山路641号1号楼(19幢)302室	121.39	31.2146	1533.02	3434.9	new3
836912.OC	201103	涨稻文化	上海涨稻文化传播股份有限公司	民营企业	制造业-仪器仪表制造业-钟表与计时仪器制造-钟表与计时仪器制造	上海市长宁区虹梅路4006号	121.378	31.1967	1532.25	3432.73	new3
832741.OC	200335	禾泰股份	上海禾泰特种润滑科技股份有限公司	民营企业	制造业-化学原料及化学制品制造业-专用化学产品制造-专项化学用品制造	上海市长宁区福泉北路518号8座6层	121.352	31.2297	1529.24	3435.99	new3
831364.OC	203204	ST丰汇	上海丰汇医学科技股份有限公司	公众企业	制造业-医药制造业-生物药品制造-生物药品制造	上海市张江高科技园区瑞庆路590号9幢北4层	121.702	31.2423	1561.39	3442.83	new3
831504.OC	201203	中晟光电	中晟光电设备(上海)股份有限公司	公众企业	制造业-专用设备制造业-电子和电工机械专用设备制造-电子工业专用设备制造	上海市张江高科技园区华佗路168号3幢B区	121.585	31.195	1551.44	3435.75	new3
430175.OC	201203	科新生物	上海科新生物技术股份有限公司	民营企业	制造业-医药制造业-生物药品制造-生物药品制造	上海市张江高科技园区哈雷路1011号5楼	121.601	31.1968	1552.93	3436.21	new3
430139.OC	201203	华岭股份	上海华岭集成电路技术股份有限公司	公众企业	制造业-计算机、通信和其他电子设备制造业-电子器件制造-集成电路制造	上海市张江高科技园区郭守敬路351号2号楼1,2,5楼	121.591	31.2127	1551.68	3437.81	new3
430276.OC	201203	晟矽微电	上海晟矽微电子股份有限公司	民营企业	制造业-计算机、通信和其他电子设备制造业-电子器件制造-集成电路制造	上海市张江高科技园区春晓路439号2号楼	121.583	31.2081	1550.96	3437.16	new3
831394.OC	201203	南麟电子	上海南麟电子股份有限公司	民营企业	制造业-计算机、通信和其他电子设备制造业-电子器件制造-集成电路制造	上海市张江高科技园区碧波路500号307室	121.578	31.2057	1550.57	3436.82	new3
870024.OC	201201	匡宇科技	上海匡宇科技股份有限公司	民营企业	制造业-电气机械及器材制造业-输配电及控制设备制造-光伏设备及元器件制造	上海市张江高科技产业东区瑞庆路528号20幢甲号2层	121.699	31.2454	1561.05	3443.13	new3
430639.OC	200093	派芬自控	派芬自控(上海)股份有限公司	民营企业	制造业-仪器仪表制造业-通用仪器仪表制造-工业自动控制系统装置制造	上海市杨浦区周家嘴路3255号303	121.53	31.2788	1544.75	3444.18	new3
870474.OC	200433	艾耐基	上海艾耐基科技股份有限公司	民营企业	制造业-废弃资源综合利用业-非金属废料和碎屑加工处理-非金属废料和碎屑加工处理	上海市杨浦区政立路477号同和国际大厦A座306室	121.504	31.3111	1541.74	3447.36	new3
838873.OC	200093	上海三由	上海三由户外用品股份有限公司	地方国有企业	制造业-纺织服装、服饰业-机织服装制造-机织服装制造	上海市杨浦区延吉中路105号612室	121.528	31.2862	1544.42	3444.97	new3
870441.OC	200433	群康科技	上海群康沥青科技股份有限公司	民营企业	制造业-石油加工、炼焦及核燃料加工业-精炼石油产品制造-原油加工及石油制品制造	上海市杨浦区黄兴路1800号3号楼709室	121.516	31.2932	1543.22	3445.57	new3
430140.OC	200433	新眼光	上海新眼光医疗器械股份有限公司	民营企业	制造业-专用设备制造业-医疗仪器设备及器械制造-医疗诊断、监护及治疗设备制造	上海市杨浦区国霞路10号14号楼	121.501	31.3174	1541.41	3448.03	new3
430421.OC	200433	华之邦	上海华之邦科技股份有限公司	民营企业	制造业-通用设备制造业-锅炉及原动设备制造-锅炉及辅助设备制造	上海市杨浦区国顺东路19号首东大厦9层	121.538	31.3061	1544.97	3447.33	new3
832637.OC	200438	华源磁业	上海华源磁业股份有限公司	民营企业	制造业-计算机、通信和其他电子设备制造业-其他电子设备制造-其他电子设备制造	上海市杨浦区国权北路1688弄湾谷科技园B5幢1002室	121.498	31.3436	1540.65	3450.88	new3
832696.OC	200433	铂宝集团	上海铂宝集团股份有限公司	民营企业	制造业-金属制品业-其他金属制品制造-其他未列明金属制品制造	上海市杨浦区国定东路275-8号808室-01	121.517	31.2993	1543.17	3446.26	new3
838781.OC	200433	复享光学	上海复享光学股份有限公司	民营企业	制造业-仪器仪表制造业-光学仪器及眼镜制造-光学仪器制造	上海市杨浦区国定东路200号4号楼412-1室	121.515	31.2989	1543.04	3446.18	new3
870963.OC	200093	巴尚实业	上海巴尚实业股份有限公司	民营企业	制造业-仪器仪表制造业-专用仪器仪表制造-环境监测专用仪器仪表制造	上海市杨浦区波阳路16号6幢	121.545	31.2724	1546.33	3443.72	new3
832753.OC	200001	杰易森	上海杰易森股份有限公司	民营企业	制造业-化学原料及化学制品制造业-涂料、油墨、颜料及类似产品制造-油墨及类似产品制造	上海市延安东路588号21楼B座	121.476	31.2326	1540.66	3438.22	new3
833346.OC	200032	威贸电子	上海威贸电子股份有限公司	民营企业	制造业-计算机、通信和其他电子设备制造业-其他电子设备制造-其他电子设备制造	上海市徐汇区肇嘉浜路807号15楼C座	121.443	31.1997	1538.21	3434.07	new3
835159.OC	200233	兴诺科技	上海兴诺康纶纤维科技股份有限公司	民营企业	制造业-纺织服装、服饰业-服饰制造-服饰制造	上海市徐汇区宜山路889号5幢1501室	121.401	31.1725	1534.76	3430.39	new3
834017.OC	200032	方心健康	上海方心健康科技发展股份有限公司	民营企业	制造业-医药制造业-中成药生产-中成药生产	上海市徐汇区医学院路69号13AD	121.451	31.2015	1538.9	3434.38	new3
837920.OC	200235	盛本智能	上海盛本智能科技股份有限公司	民营企业	制造业-计算机、通信和其他电子设备制造业-其他电子设备制造-其他电子设备制造	上海市徐汇区徐虹中路20号2幢522室	121.42	31.19	1536.27	3432.64	new3
839956.OC	200233	移柯通信	上海移柯通信技术股份有限公司	民营企业	制造业-计算机、通信和其他电子设备制造业-通信设备制造-通信终端设备制造	上海市徐汇区田州路99号9幢201室	121.391	31.1646	1534.05	3429.37	new3
834821.OC	200300	宇祐通讯	宇祐通讯科技(上海)股份有限公司	民营企业	制造业-计算机、通信和其他电子设备制造业-通信设备制造-通信系统设备制造	上海市徐汇区田州路99号16号楼501室	121.393	31.1628	1534.19	3429.19	new3
831751.OC	200235	虎符智能	虎符智能科技股份有限公司	民营企业	制造业-计算机、通信和其他电子设备制造业-通信设备制造-通信终端设备制造	上海市徐汇区钦州路100号2号楼13楼	121.426	31.1624	1537.33	3429.67	new3
832446.OC	200231	三瑞高材	上海三瑞高分子材料股份有限公司	民营企业	制造业-化学原料及化学制品制造业-专用化学产品制造-专项化学用品制造	上海市徐汇区平福路188号3号楼3F	121.444	31.1398	1539.44	3427.44	new3
872017.OC	200231	八通生物	上海八通生物科技股份有限公司	民营企业	制造业-医药制造业-生物药品制造-生物药品制造	上海市徐汇区龙吴路2715号2号楼313室	121.448	31.1093	1540.29	3424.11	new3
870428.OC	200000	紫灿股份	上海紫灿实业股份有限公司	民营企业	制造业-家具制造业-其他家具制造-其他家具制造	上海市徐汇区凯旋路3021号凯旋生活B座301室	121.426	31.1855	1536.84	3432.21	new3
871366.OC	200233	广芯电子	广芯电子技术(上海)股份有限公司	外资企业	制造业-计算机、通信和其他电子设备制造业-电子器件制造-集成电路制造	上海市徐汇区虹漕路421号67号楼10楼1006室	121.404	31.1786	1534.94	3431.12	new3
831961.OC	200233	创远仪器	上海创远仪器技术股份有限公司	民营企业	制造业-计算机、通信和其他电子设备制造业-通信设备制造-通信系统设备制造	上海市徐汇区桂箐路69号29栋6楼	121.4	31.1761	1534.63	3430.78	new3
430633.OC	200233	卡姆医疗	上海卡姆南洋医疗器械股份有限公司	民营企业	制造业-专用设备制造业-医疗仪器设备及器械制造-医疗诊断、监护及治疗设备制造	上海市徐汇区桂平路471号7号楼2层	121.399	31.1681	1534.67	3429.87	new3
835421.OC	200233	绿联软件	上海绿联软件股份有限公司	民营企业	制造业-计算机、通信和其他电子设备制造业-其他电子设备制造-其他电子设备制造	上海市徐汇区桂平路418号1703室	121.401	31.1666	1534.87	3429.74	new3
430353.OC	200233	百傲科技	上海百傲科技股份有限公司	民营企业	制造业-医药制造业-生物药品制造-生物药品制造	上海市徐汇区桂平路333号1号楼4层,1号楼701室	121.401	31.163	1534.97	3429.34	new3
839557.OC	200030	上海医疗	上海雨施医疗科技股份有限公司	民营企业	制造业-专用设备制造业-医疗仪器设备及器械制造-医疗诊断、监护及治疗设备制造	上海市徐汇区漕溪北路398号汇智广场605室	121.432	31.1897	1537.33	3432.78	new3
872149.OC	200233	睿中实业	上海睿中实业股份公司	民营企业	制造业-计算机、通信和其他电子设备制造业-通信设备制造-通信系统设备制造	上海市徐汇区漕河泾开发区桂平路418号兴园科技广场303室	121.401	31.1665	1534.87	3429.72	new3
430234.OC	201114	翼捷股份	上海翼捷工业安全设备股份有限公司	公众企业	制造业-仪器仪表制造业-专用仪器仪表制造-环境监测专用仪器仪表制造	上海市新骏环路88号13A栋301室	121.521	31.0905	1547.45	3423.17	new3
833740.OC	201612	音锋股份	上海音锋机器人股份有限公司	民营企业	制造业-通用设备制造业-物料搬运设备制造-其他物料搬运设备制造	上海市松江区中心路1158号科技绿洲6幢701	121.323	31.1046	1528.84	3421.67	new3
870448.OC	201600	颐尚电气	上海颐尚电气科技股份有限公司	民营企业	制造业-专用设备制造业-环保、社会公共服务及其他专用设备制造-其他专用设备制造	上海市松江区玉秀路136号6幢	121.201	31.0006	1519.39	3408.25	new3
833034.OC	201612	兰庆新材	上海兰庆新材料技术股份有限公司	民营企业	制造业-橡胶和塑料制品业-塑料制品业-塑料薄膜制造	上海市松江区新桥镇新格路555号1幢	121.28	31.065	1525.51	3416.6	new3
839965.OC	201612	伟隆机械	上海伟隆机械设备股份有限公司	民营企业	制造业-专用设备制造业-食品、饮料、烟草及饲料生产专用设备制造-食品、酒、饮料及茶生产专用设备制造	上海市松江区新桥镇新创路46号	121.284	31.0571	1526.08	3415.8	new3
836108.OC	201605	五星铜业	上海五星铜业股份有限公司	民营企业	制造业-有色金属冶炼及压延加工-有色金属压延加工-铜压延加工	上海市松江区新浜镇工业园区文工路219号	121.099	30.9481	1510.83	3400.87	new3
870153.OC	201605	龙达科技	上海龙达塑料科技股份有限公司	民营企业	制造业-橡胶和塑料制品业-塑料制品业-其他塑料制品制造	上海市松江区新浜工业园区浩海路288号	121.073	30.9418	1508.59	3399.78	new3
833609.OC	201611	乐通通信	上海乐通通信设备(集团)股份有限公司	民营企业	制造业-计算机、通信和其他电子设备制造业-通信设备制造-通信系统设备制造	上海市松江区松闵路500号	121.315	31.0323	1529.39	3413.52	new3
839579.OC	201611	盛蒂斯	上海盛蒂斯自动化设备股份有限公司	民营企业	制造业-仪器仪表制造业-通用仪器仪表制造-工业自动控制系统装置制造	上海市松江区松闵路258号3幢1-6层	121.319	31.0311	1529.78	3413.45	new3
835765.OC	201601	上深股份	上海深井泵厂股份有限公司	民营企业	制造业-通用设备制造业-泵、阀门、压缩机及类似机械制造-泵及真空设备制造	上海市松江区泗泾镇望东南路188号	121.293	31.1206	1525.7	3422.97	new3
839991.OC	201617	鹰峰电子	上海鹰峰电子科技股份有限公司	民营企业	制造业-电气机械及器材制造业-输配电及控制设备制造-电力电子元器件制造	上海市松江区石湖荡镇唐明路218号	121.178	30.9734	1517.76	3404.89	new3
872476.OC	201613	上海生农	上海生农生化制品股份有限公司	民营企业	制造业-化学原料及化学制品制造业-农药制造-化学农药制造	上海市松江区莘砖公路668号A座801室	121.311	31.0944	1527.92	3420.35	new3
870607.OC	201612	博强能源	江苏博强新能源科技股份有限公司	民营企业	制造业-计算机、通信和其他电子设备制造业-其他电子设备制造-其他电子设备制造	上海市松江区莘砖公路518号18号楼502室	121.316	31.0961	1528.32	3420.62	new3
831305.OC	201612	海希通讯	上海海希工业通讯股份有限公司	民营企业	制造业-仪器仪表制造业-通用仪器仪表制造-工业自动控制系统装置制造	上海市松江区莘砖公路518号15幢	121.318	31.095	1528.49	3420.52	new3
836987.OC	201612	联泰科技	上海联泰科技股份有限公司	民营企业	制造业-计算机、通信和其他电子设备制造业-计算机制造-其他计算机制造	上海市松江区莘砖公路258号40幢102室-1	121.32	31.0969	1528.69	3420.76	new3
870107.OC	201600	博阳新能	上海博阳新能源科技股份有限公司	民营企业	制造业-电气机械及器材制造业-非电力家用器具制造-燃气、太阳能及类似能源家用器具制造	上海市松江区申港路3450号	121.322	31.0277	1530.11	3413.12	new3
871990.OC	201602	摩特威尔	上海摩特威尔自控设备工程股份有限公司	民营企业	制造业-仪器仪表制造业-专用仪器仪表制造-环境监测专用仪器仪表制造	上海市松江区佘山工业区明业路252号	121.191	31.121	1516.23	3421.45	new3
871002.OC	201611	旗升电气	上海旗升电气股份有限公司	民营企业	制造业-电气机械及器材制造业-照明器具制造-灯用电器附件及其他照明器具制造	上海市松江区荣福路455号	121.266	30.9971	1525.47	3408.86	new3
430324.OC	201611	上海致远	上海致远绿色能源股份有限公司	民营企业	制造业-通用设备制造业-锅炉及原动设备制造-其他原动设备制造	上海市松江区茸华路1281号	121.297	31.0417	1527.6	3414.29	new3
837151.OC	201607	奕方股份	上海奕方农业科技股份有限公司	民营企业	制造业-农副食品加工业-蔬菜、水果和坚果加工-水果和坚果加工	上海市松江区泖港镇新宾路1258号	121.189	30.9354	1519.46	3400.84	new3
834766.OC	201615	中实能源	中实投(上海)能源科技股份有限公司	民营企业	制造业-石油加工、炼焦及核燃料加工业-精炼石油产品制造-原油加工及石油制品制造	上海市松江区九亭镇伴亭路488号4幢14层1405室	121.319	31.1361	1527.85	3425.09	new3
872049.OC	201613	天诚通信	上海天诚通信技术股份有限公司	民营企业	制造业-计算机、通信和其他电子设备制造业-通信设备制造-通信系统设备制造	上海市松江区光星路618号	121.238	31.0438	1522.04	3413.61	new3
872913.OC	201619	阳淳股份	上海阳淳电子股份有限公司	民营企业	制造业-计算机、通信和其他电子设备制造业-电子器件制造-光电子器件及其他电子器件制造	上海市松江区洞泾镇莘砖公路3825号27幢	121.276	31.094	1524.64	3419.76	new3
836220.OC	201619	良基股份	上海良基博方汽车发动机零部件制造股份有限公司	民营企业	制造业-汽车制造业-汽车零部件及配件制造-汽车零部件及配件制造	上海市松江区洞泾镇洞舟路568号	121.248	31.0878	1522.17	3418.65	new3
836718.OC	201619	永锦电气	上海永锦电气技术股份有限公司	民营企业	制造业-电气机械及器材制造业-电线、电缆、光缆及电工器材制造-电线、电缆制造	上海市松江区洞泾镇洞业路508号8幢	121.251	31.0905	1522.41	3419	new3
835965.OC	201613	乔佩斯	上海乔佩斯时装股份有限公司	外资企业	制造业-纺织服装、服饰业-机织服装制造-机织服装制造	上海市松江区东兴路9号	121.27	31.0245	1525.36	3411.96	new3
870993.OC	201611	亿诺焊接	上海亿诺焊接科技股份有限公司	民营企业	制造业-通用设备制造业-金属加工机械制造-金属切割及焊接设备制造	上海市松江区车阳路116号35幢东楼1-5层,西楼1-3层	121.286	30.99	1527.51	3408.39	new3
834937.OC	201611	晨辉科技	上海晨辉科技股份有限公司	民营企业	制造业-仪器仪表制造业-通用仪器仪表制造-工业自动控制系统装置制造	上海市松江区车墩镇车安路208号	121.296	31.0058	1528.11	3410.28	new3
839347.OC	201611	泰缘生物	上海泰缘生物科技股份有限公司	民营企业	制造业-化学原料及化学制品制造业-专用化学产品制造-环境污染处理专用药剂材料制造	上海市松江区车墩镇北松公路5255号1201室	121.296	31.0137	1527.94	3411.16	new3
870616.OC	201611	路东科技	上海路东多媒体科技股份有限公司	民营企业	制造业-计算机、通信和其他电子设备制造业-电子器件制造-光电子器件及其他电子器件制造	上海市松江区车墩镇北松公路5239号	121.297	31.0141	1528.03	3411.22	new3
831135.OC	201713	永冠股份	上海永冠众诚新材料科技(集团)股份有限公司	民营企业	制造业-化学原料及化学制品制造业-合成材料制造-其他合成材料制造	上海市青浦区朱家角工业园区康工路15号	121.048	31.0831	1503.64	3415.07	new3
835070.OC	201702	洁润丝	上海洁润丝新材料股份有限公司	民营企业	制造业-化学原料及化学制品制造业-合成材料制造-其他合成材料制造	上海市青浦区徐泾镇诸光路395号	121.31	31.1667	1526.47	3428.35	new3
430669.OC	201702	现代环境	上海现代环境工程技术股份有限公司	民营企业	制造业-仪器仪表制造业-通用仪器仪表制造-实验分析仪器制造	上海市青浦区徐泾镇徐旺路18号	121.26	31.201	1521.16	3431.38	new3
833882.OC	201702	汉印股份	江苏汉印机电科技股份有限公司	民营企业	制造业-专用设备制造业-印刷、制药、日化及日用品生产专用设备制造-印刷专用设备制造	上海市青浦区徐泾镇双联路388号	121.26	31.1913	1521.4	3430.31	new3
430286.OC	201712	东岩股份	上海东岩机械股份有限公司	民营企业	制造业-有色金属冶炼及压延加工-有色金属铸造-有色金属铸造	上海市青浦区天一路465号	121.094	31.1963	1505.85	3428.32	new3
831230.OC	201707	双申医疗	上海双申医疗器械股份有限公司	民营企业	制造业-专用设备制造业-医疗仪器设备及器械制造-假肢、人工器官及植(介)入器械制造	上海市青浦区天辰路669号	121.121	31.2013	1508.33	3429.31	new3
836621.OC	201703	奇电电气	上海奇电电气科技股份有限公司	民营企业	制造业-电气机械及器材制造业-输配电及控制设备制造-电力电子元器件制造	上海市青浦区崧春路339号8幢2楼厂房	121.162	31.1559	1512.93	3424.88	new3
835526.OC	201707	凌韩股份	上海凌韩胶粘制品股份有限公司	民营企业	制造业-橡胶和塑料制品业-塑料制品业-塑料薄膜制造	上海市青浦区青赵公路1790号	121.083	31.1554	1505.63	3423.64	new3
831614.OC	201716	合富新材	上海合富新材料科技股份有限公司	民营企业	制造业-金属制品业-建筑、安全用金属制品制造-建筑装饰及水暖管道零件制造	上海市青浦区练塘镇蒸夏路565号3,4幢	121.062	30.9981	1506.51	3405.86	new3
871912.OC	201716	睿通股份	上海睿通机器人自动化股份有限公司	外资企业	制造业-通用设备制造业-其他通用设备制造业-其他通用设备制造业	上海市青浦区练塘工业园区蒸夏路361号2幢201室	121.062	30.9946	1506.6	3405.48	new3
430646.OC	201700	上海底特	上海底特精密紧固件股份有限公司	民营企业	制造业-通用设备制造业-通用零部件制造-紧固件制造	上海市青浦区久业路89号	121.108	31.1837	1507.38	3427.14	new3
430300.OC	201707	辰光医疗	上海辰光医疗科技股份有限公司	民营企业	制造业-专用设备制造业-医疗仪器设备及器械制造-医疗诊断、监护及治疗设备制造	上海市青浦区华青路1269号	121.125	31.1978	1508.76	3428.97	new3
870940.OC	210799	绿洲香料	上海绿洲源香料股份有限公司	民营企业	制造业-化学原料及化学制品制造业-日用化学产品制造-香料、香精制造	上海市青浦区沪青平公路4501弄18号	121.102	31.1332	1507.73	3421.45	new3
870449.OC	201799	艾维科	上海艾维科阀门股份有限公司	民营企业	制造业-通用设备制造业-泵、阀门、压缩机及类似机械制造-阀门和旋塞制造	上海市青浦区工业园区拓青路199号	121.106	31.1866	1507.22	3427.44	new3
837640.OC	201706	上海永超	上海永超新材料科技股份有限公司	民营企业	制造业-橡胶和塑料制品业-塑料制品业-塑料薄膜制造	上海市青浦区工业园区崧盈路1288号	121.171	31.1864	1513.26	3428.41	new3
837875.OC	201706	哈克科技	上海哈克过滤科技股份有限公司	民营企业	制造业-通用设备制造业-烘炉、风机、衡器、包装等设备制造-气体、液体分离及纯净设备制造	上海市青浦区工业园区崧华路1558号	121.166	31.1835	1512.85	3428.02	new3
831330.OC	201702	普适导航	上海普适导航科技股份有限公司	民营企业	制造业-仪器仪表制造业-专用仪器仪表制造-导航、气象及海洋专用仪器制造	上海市青浦区高光路215弄2号楼	121.307	31.1628	1526.24	3427.87	new3
870810.OC	201706	昌顺烘焙	昌顺烘焙科技(上海)股份有限公司	民营企业	制造业-金属制品业-金属制日用品制造-金属制厨房用器具制造	上海市青浦区北青公路6598弄25号4楼406室	121.187	31.193	1514.6	3429.38	new3
834094.OC	201707	恒精感应	上海恒精感应科技股份有限公司	民营企业	制造业-通用设备制造业-金属加工机械制造-其他金属加工机械制造	上海市青浦工业园区汇金路1238号	121.147	31.1815	1511.12	3427.5	new3
430232.OC	200063	ST桦清	天津桦清信息技术股份有限公司	民营企业	制造业-计算机、通信和其他电子设备制造业-通信设备制造-通信终端设备制造	上海市普陀区中山北路3000号15楼1501室	121.41	31.2394	1534.42	3437.95	new3
833519.OC	200063	泉欣新材	上海泉欣织造新材料股份有限公司	民营企业	制造业-纺织服装、服饰业-机织服装制造-机织服装制造	上海市普陀区中山北路2790号601室	121.414	31.2424	1534.7	3438.35	new3
836414.OC	200333	欧普泰	上海欧普泰科技创业股份有限公司	民营企业	制造业-专用设备制造业-环保、社会公共服务及其他专用设备制造-其他专用设备制造	上海市普陀区中江路879弄28号楼303室	121.387	31.2349	1532.33	3437.1	new3
873005.OC	200333	永通生态	上海永通生态工程股份有限公司	民营企业	制造业-化学原料及化学制品制造业-肥料制造-其他肥料制造	上海市普陀区中江路879号3号楼306室	121.386	31.2361	1532.28	3437.23	new3
430673.OC	200331	天佑铁道	上海天佑铁道新技术研究所股份有限公司	民营企业	制造业-铁路、船舶、航空航天和其他运输设备制造业-铁路运输设备制造-铁路机车车辆配件制造	上海市普陀区真南路620号302室	121.384	31.2714	1531.38	3441.09	new3
833671.OC	200333	邦诚电信	上海邦诚电信技术股份有限公司	民营企业	制造业-铁路、船舶、航空航天和其他运输设备制造业-铁路运输设备制造-铁路专用设备及器材、配件制造	上海市普陀区真北路3199弄1号楼	121.388	31.2761	1531.72	3441.7	new3
835380.OC	200331	延华生物	上海延华生物科技股份有限公司	民营企业	制造业-农副食品加工业-饲料加工-饲料加工	上海市普陀区武威路88弄21号10楼	121.373	31.2806	1530.21	3441.95	new3
871371.OC	200333	易可文化	上海易可文化发展股份有限公司	民营企业	制造业-文教、工美、体育和娱乐用品制造业-工艺美术品制造-其他工艺美术品制造	上海市普陀区武威东路1518号2幢102室	121.375	31.2792	1530.37	3441.83	new3
833121.OC	200042	伊索股份	上海伊索热能技术股份有限公司	民营企业	制造业-非金属矿物制品业-砖瓦、石材等建筑材料制造-隔热和隔音材料制造	上海市普陀区武宁路19号2208-2010室	121.425	31.2354	1535.83	3437.74	new3
831144.OC	200331	欣影科技	上海欣影电力科技股份有限公司	民营企业	制造业-仪器仪表制造业-通用仪器仪表制造-电工仪器仪表制造	上海市普陀区绥德路175弄5号2楼	121.373	31.2648	1530.53	3440.2	new3
872694.OC	200333	鲨鱼股份	有行鲨鱼(上海)科技股份有限公司	民营企业	制造业-化学原料及化学制品制造业-专用化学产品制造-其他专用化学产品制造	上海市普陀区金沙江路1628弄10号601-608室	121.376	31.2353	1531.28	3436.97	new3
838398.OC	200333	佑泽股份	上海佑泽服饰股份有限公司	民营企业	制造业-纺织服装、服饰业-机织服装制造-机织服装制造	上海市普陀区金沙江路1340弄8号12楼	121.382	31.2342	1531.9	3436.94	new3
831208.OC	200062	洁昊环保	上海洁昊环保股份有限公司	民营企业	制造业-专用设备制造业-环保、社会公共服务及其他专用设备制造-环境保护专用设备制造	上海市普陀区丹巴路99号B3栋8层	121.376	31.2253	1531.47	3435.86	new3
870909.OC	200063	高更科技	上海高更食品科技股份有限公司	民营企业	制造业-食品制造业-调味品、发酵制品制造-其他调味品、发酵制品制造	上海市普陀区曹杨路1040弄中友大厦26楼	121.405	31.2464	1533.78	3438.65	new3
837291.OC	201203	汉盛海装	汉盛(上海)海洋装备技术股份有限公司	民营企业	制造业-铁路、船舶、航空航天和其他运输设备制造业-船舶及相关装置制造-船用配套设备制造	上海市浦东张江张衡路1000弄60号楼	121.604	31.1902	1553.25	3435.51	new3
832402.OC	201318	辉文生物	上海辉文生物技术股份有限公司	民营企业	制造业-化学原料及化学制品制造业-专用化学产品制造-专项化学用品制造	上海市浦东新区紫萍路879号	121.621	31.093	1556.65	3425	new3
871853.OC	201323	汇波智能	上海汇波智能控制设备股份有限公司	民营企业	制造业-电气机械及器材制造业-电机制造-电动机制造	上海市浦东新区祝桥镇卫亭路158号	121.761	31.1038	1569.46	3428.4	new3
830931.OC	201321	仁会生物	上海仁会生物制药股份有限公司	民营企业	制造业-医药制造业-生物药品制造-生物药品制造	上海市浦东新区周浦镇紫萍路916号	121.622	31.0941	1556.74	3425.14	new3
833946.OC	201210	杰隆生物	上海杰隆生物制品股份有限公司	民营企业	制造业-农副食品加工业-饲料加工-饲料加工	上海市浦东新区张江高科技园蔡伦路88号	121.617	31.1992	1554.3	3436.71	new3
835437.OC	201314	史密富	上海史密富智能装备股份有限公司	民营企业	制造业-专用设备制造业-环保、社会公共服务及其他专用设备制造-其他专用设备制造	上海市浦东新区宣镇东路918号	121.696	31.0308	1564.81	3419.3	new3
831203.OC	201314	瑞纽机械	上海瑞纽机械股份有限公司	其他企业	制造业-铁路、船舶、航空航天和其他运输设备制造业-铁路运输设备制造-铁路专用设备及器材、配件制造	上海市浦东新区宣桥镇园德路105号	121.708	31.0213	1566.06	3418.42	new3
837970.OC	201399	英内物联	上海英内物联网科技股份有限公司	民营企业	制造业-计算机、通信和其他电子设备制造业-其他电子设备制造-其他电子设备制造	上海市浦东新区宣桥镇宣春路164号	121.72	31.0859	1565.98	3425.78	new3
836457.OC	201399	源知环境	上海源知环境科技股份有限公司	公众企业	制造业-通用设备制造业-烘炉、风机、衡器、包装等设备制造-制冷、空调设备制造	上海市浦东新区宣桥镇三灶都市型工业园宣春路138号-A区域	121.716	31.0857	1565.67	3425.7	new3
836953.OC	201315	优爱智能	上海优爱宝智能机器人科技股份有限公司	民营企业	制造业-仪器仪表制造业-通用仪器仪表制造-工业自动控制系统装置制造	上海市浦东新区秀浦路3188号C7-28号	121.618	31.1326	1555.65	3429.35	new3
830793.OC	201206	阿拉丁	上海阿拉丁生化科技股份有限公司	民营企业	制造业-化学原料及化学制品制造业-专用化学产品制造-化学试剂和助剂制造	上海市浦东新区新金桥路196号6层	121.594	31.2512	1551.19	3442.12	new3
839089.OC	201314	索纳塔	上海索纳塔新型墙体材料股份有限公司	民营企业	制造业-非金属矿物制品业-石膏、水泥制品及类似制品制造-砼结构构件制造	上海市浦东新区新场镇新环北路320号	121.658	31.0359	1561.15	3419.25	new3
872881.OC	201306	易具精工	上海易具精密工具股份有限公司	民营企业	制造业-金属制品业-金属工具制造-切削工具制造	上海市浦东新区书院镇丽正路1628号9幢2层	121.849	30.9846	1579.86	3416.59	new3
839548.OC	200000	迪璞科技	上海迪璞电子科技股份有限公司	民营企业	制造业-计算机、通信和其他电子设备制造业-其他电子设备制造-其他电子设备制造	上海市浦东新区盛夏路570号703室	121.625	31.2105	1554.81	3438.09	new3
834264.OC	201201	华通设备	上海华通自动化设备股份有限公司	民营企业	制造业-电气机械及器材制造业-输配电及控制设备制造-配电开关控制设备制造	上海市浦东新区胜利路885号	121.698	31.25	1560.89	3443.62	new3
831276.OC	201201	松科快换	上海松科快换自动化股份有限公司	民营企业	制造业-通用设备制造业-泵、阀门、压缩机及类似机械制造-液压和气压动力机械及元件制造	上海市浦东新区仁庆路233号	121.699	31.2497	1561	3443.61	new3
830797.OC	200120	易之景和	上海易之景和环境技术股份有限公司	民营企业	制造业-专用设备制造业-环保、社会公共服务及其他专用设备制造-其他专用设备制造	上海市浦东新区宁桥路615号1号楼202室	121.611	31.255	1552.76	3442.81	new3
832866.OC	201399	博杰科技	上海博杰科技股份有限公司	民营企业	制造业-电气机械及器材制造业-输配电及控制设备制造-电力电子元器件制造	上海市浦东新区南汇工业园区园中路451号8号幢A区	121.723	31.0329	1567.29	3419.95	new3
834553.OC	201300	龙腾科技	上海龙腾科技股份有限公司	民营企业	制造业-通用设备制造业-烘炉、风机、衡器、包装等设备制造-包装专用设备制造	上海市浦东新区南汇工业园区陶桥路138号2幢	121.716	31.0372	1566.58	3420.32	new3
835228.OC	201209	长望科技	上海长望气象科技股份有限公司	地方国有企业	制造业-仪器仪表制造业-专用仪器仪表制造-导航、气象及海洋专用仪器制造	上海市浦东新区民秋路669号	121.662	31.2889	1556.77	3447.36	new3
870426.OC	200126	普英特	上海普英特高层设备股份有限公司	民营企业	制造业-专用设备制造业-环保、社会公共服务及其他专用设备制造-其他专用设备制造	上海市浦东新区茂兴路88号11楼C座	121.51	31.2118	1544.16	3436.44	new3
837569.OC	201322	南洋电工	上海南洋电工器材股份有限公司	民营企业	制造业-专用设备制造业-电子和电工机械专用设备制造-电工机械专用设备制造	上海市浦东新区鹿达路110号	121.68	31.106	1561.88	3427.37	new3
839113.OC	201203	思存科技	上海思存科技股份有限公司	民营企业	制造业-计算机、通信和其他电子设备制造业-电子元件制造-电子元件及组件制造	上海市浦东新区龙东大道3000号4号楼620室	121.629	31.2241	1554.99	3439.67	new3
870180.OC	201203	智位股份	上海智位机器人股份有限公司	民营企业	制造业-计算机、通信和其他电子设备制造业-计算机制造-计算机外围设备制造	上海市浦东新区亮秀路112号Y1座615室	121.598	31.2019	1552.53	3436.73	new3
873061.OC	201204	威特力	上海威特力焊接设备制造股份有限公司	民营企业	制造业-通用设备制造业-金属加工机械制造-金属切割及焊接设备制造	上海市浦东新区莲林路33号	121.559	31.1688	1549.5	3432.43	new3
871625.OC	201315	亿威航电	上海亿威航空电子股份有限公司	民营企业	制造业-计算机、通信和其他电子设备制造业-计算机制造-其他计算机制造	上海市浦东新区康桥镇秀浦路3188弄53号楼	121.619	31.1314	1555.81	3429.24	new3
839366.OC	201319	沥高科技	上海沥高科技股份有限公司	民营企业	制造业-化学原料及化学制品制造业-合成材料制造-其他合成材料制造	上海市浦东新区康桥东路1365弄18号	121.631	31.1645	1556.28	3433.09	new3
832266.OC	201209	首帆动力	首帆动力科技股份有限公司	民营企业	制造业-电气机械及器材制造业-电机制造-发电机及发电机组制造	上海市浦东新区金海路2449弄宝龙城市广场1号楼301-303室	121.65	31.2689	1556.06	3444.96	new3
430675.OC	200092	天跃科技	上海天跃科技股份有限公司	民营企业	制造业-计算机、通信和其他电子设备制造业-广播电视设备制造-应用电视设备及其他广播电视设备制造	上海市浦东新区金海路1000号50号楼	121.615	31.2623	1552.97	3443.68	new3
870857.OC	201399	数造科技	上海数造机电科技股份有限公司	民营企业	制造业-计算机、通信和其他电子设备制造业-其他电子设备制造-其他电子设备制造	上海市浦东新区惠南镇沪南公路8666弄11号一层,二层	121.683	31.0343	1563.57	3419.47	new3
834414.OC	201317	源耀生物	上海源耀生物股份有限公司	民营企业	制造业-农副食品加工业-饲料加工-饲料加工	上海市浦东新区航鹤路2268号2幢	121.577	31.0616	1553.21	3420.84	new3
430334.OC	200122	科洋科技	上海科洋科技股份有限公司	民营企业	制造业-仪器仪表制造业-通用仪器仪表制造-供应用仪表及其他通用仪器制造	上海市浦东新区东方路989号中达广场17楼A座	121.525	31.2234	1545.35	3437.97	new3
872002.OC	201202	上海北分	上海北分科技股份有限公司	民营企业	制造业-仪器仪表制造业-专用仪器仪表制造-环境监测专用仪器仪表制造	上海市浦东新区川图路33号2幢	121.701	31.1554	1562.96	3433.18	new3
831598.OC	201201	热像科技	上海热像机电科技股份有限公司	民营企业	制造业-计算机、通信和其他电子设备制造业-其他电子设备制造-其他电子设备制造	上海市浦东金桥开发区王桥路1006号AB座	121.695	31.2138	1561.27	3439.56	new3
831474.OC	201108	上海科特	上海科特新材料股份有限公司	民营企业	制造业-计算机、通信和其他电子设备制造业-电子元件制造-电子元件及组件制造	上海市闵行区颛兴东路736号	121.423	31.0801	1538.56	3420.5	new3
872713.OC	201109	慈瑞医药	上海慈瑞医药科技股份有限公司	民营企业	制造业-医药制造业-化学药品制剂制造-化学药品制剂制造	上海市闵行区元江路3599号1幢	121.394	31.0491	1536.43	3416.61	new3
834064.OC	201100	技美科技	上海技美科技股份有限公司	民营企业	制造业-专用设备制造业-电子和电工机械专用设备制造-电子工业专用设备制造	上海市闵行区友东路38号3幢B区	121.353	31.1231	1531.22	3424.16	new3
833221.OC	201199	艾为电子	上海艾为电子技术股份有限公司	民营企业	制造业-计算机、通信和其他电子设备制造业-电子器件制造-集成电路制造	上海市闵行区秀文路908号B栋15楼	121.358	31.1257	1531.65	3424.54	new3
834839.OC	201114	之江生物	上海之江生物科技股份有限公司	民营企业	制造业-医药制造业-生物药品制造-生物药品制造	上海市闵行区新骏环路588号26幢	121.522	31.0943	1547.46	3423.6	new3
839572.OC	201114	华乘科技	华乘电气科技股份有限公司	民营企业	制造业-电气机械及器材制造业-输配电及控制设备制造-其他输配电及控制设备制造	上海市闵行区新骏环路158号2号楼B座1-2层	121.517	31.0902	1547.06	3423.06	new3
839010.OC	201199	延安医药	上海延安医药洋浦股份有限公司	民营企业	制造业-医药制造业-化学药品制剂制造-化学药品制剂制造	上海市闵行区莘建东路58弄C座801-802,812-818	121.383	31.1175	1534.1	3424.01	new3
832473.OC	201315	欧泰科	上海欧泰科智能科技股份有限公司	公众企业	制造业-通用设备制造业-物料搬运设备制造-其他物料搬运设备制造	上海市闵行区莘福路68号104室	121.357	31.1055	1531.97	3422.28	new3
836880.OC	201106	庆华科技	上海庆华蜂巢科技发展股份有限公司	民营企业	制造业-金属制品业-结构性金属制品制造-金属结构制造	上海市闵行区绍虹路99号虹桥天地5号楼318室	121.31	31.1949	1525.98	3431.48	new3
870184.OC	201108	衡亮电子	上海衡亮电子科技股份有限公司	民营企业	制造业-计算机、通信和其他电子设备制造业-电子器件制造-光电子器件及其他电子器件制造	上海市闵行区瓶北路150弄100号	121.398	31.0574	1536.66	3417.59	new3
835186.OC	200245	诺诚股份	上海诺诚电气股份有限公司	民营企业	制造业-专用设备制造业-医疗仪器设备及器械制造-医疗诊断、监护及治疗设备制造	上海市闵行区南沙路68号	121.381	31.0013	1536.1	3411.1	new3
831416.OC	201100	中境智能	中境建工集团(上海)智能科技股份有限公司	民营企业	制造业-化学原料及化学制品制造业-基础化学原料制造-无机盐制造	上海市闵行区梅富路228号春申创意园C座5F	121.415	31.1107	1537.22	3423.76	new3
873011.OC	201107	上海宁远	上海宁远精密机械股份有限公司	民营企业	制造业-通用设备制造业-金属加工机械制造-金属切削机床制造	上海市闵行区联友路669号10幢1层	121.269	31.2223	1521.61	3433.88	new3
830992.OC	201112	磐合科仪	上海磐合科学仪器股份有限公司	其他企业	制造业-仪器仪表制造业-通用仪器仪表制造-实验分析仪器制造	上海市闵行区联航路1588号上计信息楼B座3楼	121.515	31.0827	1547.08	3422.21	new3
835556.OC	201112	延庆环保	上海延庆环保科技股份有限公司	民营企业	制造业-专用设备制造业-环保、社会公共服务及其他专用设备制造-环境保护专用设备制造	上海市闵行区联航路1188号7幢2层G座202室	121.518	31.0829	1547.32	3422.28	new3
835007.OC	201100	战诚电子	上海战诚电子科技股份有限公司	民营企业	制造业-计算机、通信和其他电子设备制造业-广播电视设备制造-应用电视设备及其他广播电视设备制造	上海市闵行区黎安路1189号7号楼	121.352	31.124	1531.18	3424.26	new3
870216.OC	201108	大通会幕	上海大通会幕新型节能材料股份有限公司	民营企业	制造业-化学原料及化学制品制造业-涂料、油墨、颜料及类似产品制造-涂料制造	上海市闵行区金都路4289号	121.369	31.0757	1533.62	3419.17	new3
831819.OC	201108	宜瓷龙	上海宜瓷龙新材料股份有限公司	民营企业	制造业-化学原料及化学制品制造业-涂料、油墨、颜料及类似产品制造-涂料制造	上海市闵行区金都路3679弄8号2层西侧	121.38	31.0796	1534.54	3419.77	new3
430349.OC	201108	安威士	上海安威士科技股份有限公司	民营企业	制造业-计算机、通信和其他电子设备制造业-计算机制造-其他计算机制造	上海市闵行区金都路3669号2-3楼	121.38	31.0805	1534.58	3419.87	new3
836193.OC	200240	瑞一科技	上海瑞一医药科技股份有限公司	民营企业	制造业-医药制造业-化学药品原料药制造-化学药品原料药制造	上海市闵行区剑川路955号1205室	121.416	31.0282	1538.85	3414.63	new3
837263.OC	200240	和伍精密	上海和伍精密仪器股份有限公司	民营企业	制造业-仪器仪表制造业-通用仪器仪表制造-试验机制造	上海市闵行区剑川路953弄322号2幢1楼116室	121.418	31.0238	1539.15	3414.18	new3
831842.OC	201100	名冠股份	上海名冠净化材料股份有限公司	民营企业	制造业-化学原料及化学制品制造业-合成材料制造-其他合成材料制造	上海市闵行区沪闵路7940号918室	121.402	31.1386	1535.55	3426.66	new3
839565.OC	201108	邦奇智能	邦奇智能科技(上海)股份有限公司	外资企业	制造业-计算机、通信和其他电子设备制造业-其他电子设备制造-其他电子设备制造	上海市闵行区虹建路99号2幢3层	121.438	31.0881	1539.79	3421.61	new3
838898.OC	201114	中宝环保	中宝环保科技(上海)股份有限公司	民营企业	制造业-废弃资源综合利用业-非金属废料和碎屑加工处理-非金属废料和碎屑加工处理	上海市闵行区恒南路1355号禾谷文创园3号楼3楼A301室	121.508	31.0888	1546.31	3422.78	new3
871405.OC	201103	飞为智能	上海飞为智能系统股份有限公司	民营企业	制造业-专用设备制造业-电子和电工机械专用设备制造-电子工业专用设备制造	上海市闵行区顾戴路3100弄68号2号楼	121.346	31.1303	1530.47	3424.86	new3
430439.OC	201108	亚杜股份	上海亚杜润滑材料股份有限公司	民营企业	制造业-石油加工、炼焦及核燃料加工业-精炼石油产品制造-原油加工及石油制品制造	上海市闵行区都会路2338弄69号	121.413	31.0736	1537.76	3419.61	new3
832761.OC	201108	煜鹏通讯	上海煜鹏通讯电子股份有限公司	外资企业	制造业-计算机、通信和其他电子设备制造业-通信设备制造-通信终端设备制造	上海市闵行区都会路1835号第7幢	121.416	31.0627	1538.23	3418.45	new3
833768.OC	200241	上海寰创	上海寰创通信科技股份有限公司	民营企业	制造业-计算机、通信和其他电子设备制造业-通信设备制造-通信系统设备制造	上海市闵行区东川路555号6号楼	121.449	31.0255	1541.98	3414.84	new3
872486.OC	201108	昱品科技	上海昱品通信科技股份有限公司	民营企业	制造业-专用设备制造业-电子和电工机械专用设备制造-电工机械专用设备制造	上海市闵行区春中路18号	121.38	31.077	1534.61	3419.48	new3
837871.OC	200237	美沃股份	上海美沃精密仪器股份有限公司	民营企业	制造业-专用设备制造业-医疗仪器设备及器械制造-医疗诊断、监护及治疗设备制造	上海市闵行区春申路1985弄69号2楼A区	121.419	31.1125	1537.6	3424.03	new3
839527.OC	201108	移康智能	移康智能科技(上海)股份有限公司	民营企业	制造业-计算机、通信和其他电子设备制造业-其他电子设备制造-其他电子设备制造	上海市闵行区春东路508号A座205-210室	121.385	31.0888	1534.88	3420.86	new3
834605.OC	201108	鸿晔科技	上海鸿晔电子科技股份有限公司	民营企业	制造业-计算机、通信和其他电子设备制造业-电子元件制造-电子元件及组件制造	上海市闵行区春东路479号14幢3楼	121.384	31.0876	1534.8	3420.72	new3
872013.OC	201108	纬而视	上海纬而视科技股份有限公司	民营企业	制造业-计算机、通信和其他电子设备制造业-电子器件制造-光电子器件及其他电子器件制造	上海市闵行区澄建路351号8幢	121.438	31.0898	1539.77	3421.8	new3
430214.OC	201114	建中医疗	上海建中医疗器械包装股份有限公司	民营企业	制造业-橡胶和塑料制品业-塑料制品业-其他塑料制品制造	上海市闵行区陈行公路2388号浦江科技园7号楼5C	121.505	31.0996	1545.82	3423.93	new3
836504.OC	200071	博迅医疗	上海博迅医疗生物仪器股份有限公司	民营企业	制造业-专用设备制造业-医疗仪器设备及器械制造-医疗实验室及医用消毒设备和器具制造	上海市静安区中山北路198号(申航大厦)909室	121.466	31.2665	1539.09	3441.83	new3
831281.OC	200040	天悦实业	上海天悦实业发展股份有限公司	民营企业	制造业-专用设备制造业-环保、社会公共服务及其他专用设备制造-环境保护专用设备制造	上海市静安区万航渡路83号1005室	121.439	31.2266	1537.3	3436.98	new3
871261.OC	200436	水威环境	上海水威环境技术股份有限公司	民营企业	制造业-专用设备制造业-环保、社会公共服务及其他专用设备制造-环境保护专用设备制造	上海市静安区江场西路299号4号楼101	121.437	31.2977	1535.82	3444.84	new3
836845.OC	200070	朗华自控	朗华全能自控设备(上海)股份有限公司	民营企业	制造业-专用设备制造业-电子和电工机械专用设备制造-电子工业专用设备制造	上海市静安区共和新路1209号10号楼	121.456	31.2641	1538.21	3441.41	new3
833483.OC	201503	凯科科技	上海凯科管业科技股份有限公司	民营企业	制造业-金属制品业-其他金属制品制造-其他未列明金属制品制造	上海市金山区朱泾镇鸿安路800号	121.223	30.9108	1523.09	3398.64	new3
830843.OC	201506	沃迪智能	上海沃迪智能装备股份有限公司	民营企业	制造业-专用设备制造业-环保、社会公共服务及其他专用设备制造-其他专用设备制造	上海市金山区亭卫公路5899号	121.346	30.8238	1536.08	3390.87	new3
832032.OC	201505	青晨科技	上海奇想青晨新材料科技股份有限公司	民营企业	制造业-化学原料及化学制品制造业-专用化学产品制造-化学试剂和助剂制造	上海市金山区亭林镇亭卫公路9299弄168号	121.323	30.8822	1532.91	3397	new3
835537.OC	201505	华维节水	华维节水科技集团股份有限公司	民营企业	制造业-专用设备制造业-环保、社会公共服务及其他专用设备制造-水资源专用机械制造	上海市金山区亭林镇南亭公路5859号	121.33	30.8869	1533.43	3397.62	new3
839716.OC	201505	精发股份	上海精发实业股份有限公司	民营企业	制造业-纺织业-非家用纺织制成品制造-非织造布制造	上海市金山区亭林镇林盛路28号	121.352	30.8894	1535.5	3398.25	new3
839567.OC	201502	亚玫股份	上海亚玫标签股份有限公司	民营企业	制造业-纺织业-非家用纺织制成品制造-其他非家用纺织制成品制造	上海市金山区亭枫公路7086号	121.064	30.8658	1509.13	3391.21	new3
838333.OC	201508	同百科技	上海同百智能门窗科技股份有限公司	民营企业	制造业-金属制品业-结构性金属制品制造-金属门窗制造	上海市金山区山阳镇阳乐路188号2幢一层	121.343	30.7707	1536.83	3384.96	new3
870297.OC	201508	朝田股份	上海朝田实业股份有限公司	民营企业	制造业-通用设备制造业-泵、阀门、压缩机及类似机械制造-液压和气压动力机械及元件制造	上海市金山区山阳镇山丰路88号	121.361	30.7868	1538.24	3387.02	new3
830970.OC	201508	艾录股份	上海艾录包装股份有限公司	民营企业	制造业-造纸及纸制品业-纸制品制造-纸和纸板容器制造	上海市金山区山阳镇南阳港西路588号	121.345	30.7699	1537.05	3384.9	new3
838502.OC	201508	联陆股份	上海联陆实业股份有限公司	民营企业	制造业-医药制造业-化学药品原料药制造-化学药品原料药制造	上海市金山区山阳镇海利路900弄46号702室	121.357	30.7513	1538.5	3383.02	new3
831830.OC	201512	和创化学	上海和创化学股份有限公司	民营企业	制造业-化学原料及化学制品制造业-基础化学原料制造-有机化学原料制造	上海市金山区秋实路688号	121.271	30.7278	1530.94	3379.09	new3
430422.OC	201515	永继电气	上海永继电气股份有限公司	民营企业	制造业-电气机械及器材制造业-输配电及控制设备制造-电力电子元器件制造	上海市金山区金山卫镇金石南路2239号	121.244	30.7879	1527.29	3385.33	new3
430661.OC	201512	派尔科	上海派尔科化工材料股份有限公司	民营企业	制造业-化学原料及化学制品制造业-合成材料制造-其他合成材料制造	上海市金山区金山卫镇春华路299号	121.281	30.735	1531.74	3380.04	new3
832763.OC	201512	中天科盛	中天科盛(上海)企业发展股份有限公司	民营企业	制造业-橡胶和塑料制品业-塑料制品业-塑料薄膜制造	上海市金山区金山卫镇板桥西路2299号	121.3	30.726	1533.63	3379.33	new3
872121.OC	201512	氟聚股份	上海氟聚化学产品股份有限公司	民营企业	制造业-化学原料及化学制品制造业-专用化学产品制造-化学试剂和助剂制造	上海市金山区海利路900弄39号	121.358	30.7516	1538.59	3383.06	new3
870640.OC	201502	德耐尔	德耐尔节能科技(上海)股份有限公司	民营企业	制造业-通用设备制造业-泵、阀门、压缩机及类似机械制造-气体压缩机械制造	上海市金山区枫泾镇兴塔工业园区兴豪路10号	121.093	30.8657	1511.8	3391.64	new3
872376.OC	201501	农好股份	上海农好饲料股份有限公司	民营企业	制造业-农副食品加工业-饲料加工-饲料加工	上海市金山区枫泾镇王圩东路1858,1868号	121.042	30.888	1506.67	3393.35	new3
430637.OC	201501	菱博电子	上海菱博电子技术股份有限公司	公众企业	制造业-计算机、通信和其他电子设备制造业-电子器件制造-光电子器件及其他电子器件制造	上海市金山区枫泾镇工业区环东一路158号	121.049	30.8882	1507.26	3393.46	new3
836816.OC	201501	丁义兴	上海丁义兴食品股份有限公司	地方国有企业	制造业-农副食品加工业-屠宰及肉类加工-肉制品及副产品加工	上海市金山区枫泾镇枫阳路848号	121.007	30.898	1503.19	3393.92	new3
837738.OC	201507	磐彩环保	上海磐彩环保科技股份有限公司	外资企业	制造业-化学原料及化学制品制造业-涂料、油墨、颜料及类似产品制造-涂料制造	上海市金山区漕泾镇展业路15号C幢	121.359	30.8048	1537.67	3388.97	new3
836760.OC	201507	津力生物	上海津力生物科技股份有限公司	民营企业	制造业-医药制造业-化学药品原料药制造-化学药品原料药制造	上海市金山区漕泾镇月工路108号8幢	121.355	30.8144	1537.1	3389.98	new3
872927.OC	201507	强华股份	上海强华实业股份有限公司	民营企业	制造业-非金属矿物制品业-玻璃制品制造-技术玻璃制品制造	上海市金山区漕泾镇亭卫公路3312号	121.35	30.8076	1536.77	3389.14	new3
870305.OC	201507	华威股份	华威粘结材料(上海)股份有限公司	外资企业	制造业-化学原料及化学制品制造业-专用化学产品制造-其他专用化学产品制造	上海市金山区漕泾镇蒋庄村2050号	121.353	30.8096	1537.06	3389.42	new3
835324.OC	201507	浙东铝业	上海浙东铝业股份有限公司	民营企业	制造业-有色金属冶炼及压延加工-有色金属压延加工-铝压延加工	上海市金山区漕泾镇漕廊公路1559号	121.37	30.7993	1538.85	3388.55	new3
872912.OC	201502	清远科技	上海清远管业科技股份有限公司	民营企业	制造业-橡胶和塑料制品业-塑料制品业-塑料板、管、型材制造	上海市金山区曹黎路35号	121.098	30.8723	1512.12	3392.44	new3
872419.OC	201506	罗特钢带	上海罗特钢带系统股份有限公司	民营企业	制造业-通用设备制造业-其他通用设备制造业-其他通用设备制造业	上海市金山工业区朱漕公路68号5幢2区	121.343	30.8486	1535.35	3393.57	new3
872418.OC	201107	泰铂科技	泰铂(上海)环保科技股份有限公司	民营企业	制造业-通用设备制造业-烘炉、风机、衡器、包装等设备制造-制冷、空调设备制造	上海市金山工业区金舸路288号12幢	121.341	30.8075	1535.97	3389	new3
870519.OC	201506	弘盛特阀	上海弘盛特种阀门制造股份有限公司	民营企业	制造业-通用设备制造业-泵、阀门、压缩机及类似机械制造-阀门和旋塞制造	上海市金山工业区金百路368号	121.344	30.8141	1536.13	3389.78	new3
430651.OC	201506	金豹实业	上海金豹实业股份有限公司	民营企业	制造业-汽车制造业-汽车零部件及配件制造-汽车零部件及配件制造	上海市金山工业区漕廊公路3038号	121.333	30.7991	1535.34	3387.94	new3
872962.OC	201805	达攀股份	上海达攀印刷科技股份有限公司	民营企业	制造业-金属制品业-金属工具制造-切削工具制造	上海市嘉定区园大路385号	121.186	31.3205	1512.18	3443.52	new3
839408.OC	201821	瑞伯德	上海中车瑞伯德智能系统股份有限公司	中央国有企业	制造业-仪器仪表制造业-通用仪器仪表制造-工业自动控制系统装置制造	上海市嘉定区永盛路2201号,招贤路655号5幢1层A区,2层	121.243	31.362	1516.64	3448.99	new3
872762.OC	201808	大茂晟	上海大茂晟科技股份有限公司	民营企业	制造业-皮革、毛皮、羽毛及其制品和制鞋业-皮革制品制造-皮箱、包(袋)制造	上海市嘉定区徐行镇新建一路2368号	121.26	31.4167	1517.26	3455.32	new3
430363.OC	201815	上海上电	上海上电电机股份有限公司	民营企业	制造业-电气机械及器材制造业-电机制造-电动机制造	上海市嘉定区兴文路1200号	121.189	31.4244	1510.55	3455.09	new3
837136.OC	201815	怡力信息	上海怡力信息科技股份有限公司	民营企业	制造业-专用设备制造业-环保、社会公共服务及其他专用设备制造-其他专用设备制造	上海市嘉定区兴顺路185号	121.195	31.4497	1510.61	3457.99	new3
430156.OC	201815	科曼股份	上海科曼车辆部件系统股份有限公司	民营企业	制造业-汽车制造业-汽车零部件及配件制造-汽车零部件及配件制造	上海市嘉定区新甸路1399号	121.171	31.4414	1508.56	3456.71	new3
430293.OC	201806	奉天电子	上海奉天电子股份有限公司	民营企业	制造业-汽车制造业-汽车零部件及配件制造-汽车零部件及配件制造	上海市嘉定区外冈镇汇德路468号	121.167	31.388	1509.17	3450.72	new3
870665.OC	201806	康晟航材	上海康晟航材科技股份有限公司	民营企业	制造业-有色金属冶炼及压延加工-有色金属合金制造-有色金属合金制造	上海市嘉定区外冈镇沪宜公路5999号	121.151	31.3877	1507.66	3450.43	new3
870231.OC	201806	源悦汽车	上海源悦汽车电子股份有限公司	民营企业	制造业-计算机、通信和其他电子设备制造业-计算机制造-其他计算机制造	上海市嘉定区外冈镇恒永路8号1幢501室	121.186	31.3484	1511.67	3446.61	new3
872541.OC	201802	铁大科技	上海铁大电信科技股份有限公司	其他企业	制造业-铁路、船舶、航空航天和其他运输设备制造业-铁路运输设备制造-铁路专用设备及器材、配件制造	上海市嘉定区南翔镇蕰北公路1755弄6号	121.326	31.326	1525.05	3446.28	new3
837555.OC	201802	中电微通	中电科微波通信(上海)股份有限公司	中央国有企业	制造业-计算机、通信和其他电子设备制造业-通信设备制造-通信系统设备制造	上海市嘉定区南翔镇翔江公路1185号6栋	121.275	31.2927	1520.94	3441.8	new3
837176.OC	201802	孚因动力	上海孚因流体动力设备股份有限公司	外资企业	制造业-仪器仪表制造业-通用仪器仪表制造-工业自动控制系统装置制造	上海市嘉定区南翔镇科盛路598号2幢	121.329	31.3295	1525.26	3446.7	new3
834706.OC	201805	士诺健康	上海士诺健康科技股份有限公司	民营企业	制造业-通用设备制造业-烘炉、风机、衡器、包装等设备制造-气体、液体分离及纯净设备制造	上海市嘉定区南翔镇嘉前路501号	121.286	31.3014	1521.74	3442.92	new3
832156.OC	201801	强田液压	上海强田液压股份有限公司	民营企业	制造业-通用设备制造业-泵、阀门、压缩机及类似机械制造-液压和气压动力机械及元件制造	上海市嘉定区马陆镇思义路1689号	121.302	31.3344	1522.61	3446.83	new3
870653.OC	201801	明辉大秦	明辉大秦(上海)环保科技股份有限公司	民营企业	制造业-化学原料及化学制品制造业-专用化学产品制造-专项化学用品制造	上海市嘉定区马陆镇马东开发区丰饶路828号	121.283	31.3529	1520.55	3448.59	new3
833902.OC	201801	琪瑜光电	上海琪瑜光电科技股份有限公司	民营企业	制造业-电气机械及器材制造业-照明器具制造-电光源制造	上海市嘉定区马陆镇浏翔公路1920号	121.315	31.3356	1523.79	3447.15	new3
872797.OC	201800	西口文化	西口文化发展(上海)股份有限公司	民营企业	制造业-印刷和记录媒介复制业-印刷-包装装潢及其他印刷	上海市嘉定区马陆镇丰登路388号	121.292	31.3634	1521.22	3449.9	new3
833972.OC	201801	司南导航	上海司南卫星导航技术股份有限公司	民营企业	制造业-计算机、通信和其他电子设备制造业-通信设备制造-通信系统设备制造	上海市嘉定区马陆镇澄浏中路618号2幢	121.292	31.3498	1521.42	3448.38	new3
839787.OC	201803	浩登材料	上海浩登材料股份有限公司	民营企业	制造业-化学原料及化学制品制造业-专用化学产品制造-专项化学用品制造	上海市嘉定区江桥镇金运路199弄华泰中心15号楼13层	121.315	31.2384	1525.61	3436.38	new3
832862.OC	201812	惠柏新材	惠柏新材料科技(上海)股份有限公司	外资企业	制造业-化学原料及化学制品制造业-合成材料制造-初级形态塑料及合成树脂制造	上海市嘉定区江桥镇博园路558号第2幢	121.281	31.2532	1522.21	3437.51	new3
832409.OC	201812	希雅图	希雅图(上海)新材料科技股份有限公司	民营企业	制造业-纺织业-非家用纺织制成品制造-非织造布制造	上海市嘉定区江桥镇宝园四路456号	121.261	31.2857	1519.7	3440.79	new3
830922.OC	201811	裕荣光电	上海裕荣光电科技股份有限公司	民营企业	制造业-电气机械及器材制造业-电线、电缆、光缆及电工器材制造-其他电工器材制造	上海市嘉定区华亭镇高石路1875号	121.261	31.466	1516.43	3460.81	new3
430340.OC	201822	伟钊科技	上海伟钊光学科技股份有限公司	民营企业	制造业-计算机、通信和其他电子设备制造业-电子器件制造-光电子器件及其他电子器件制造	上海市嘉定区横仓公路2465号9号楼	121.289	31.3659	1520.85	3450.12	new3
832182.OC	201821	欧好光电	欧好光电控制技术(上海)股份有限公司	民营企业	制造业-通用设备制造业-泵、阀门、压缩机及类似机械制造-阀门和旋塞制造	上海市嘉定区福海路1186号1幢	121.228	31.3639	1515.26	3448.97	new3
870661.OC	201801	和旭股份	上海和旭自动化股份有限公司	民营企业	制造业-电气机械及器材制造业-输配电及控制设备制造-其他输配电及控制设备制造	上海市嘉定区丰茂路658号3幢B区一层,二层,三层	121.292	31.3515	1521.38	3448.57	new3
832063.OC	201822	鸿辉光通	上海鸿辉光通科技股份有限公司	民营企业	制造业-计算机、通信和其他电子设备制造业-通信设备制造-通信系统设备制造	上海市嘉定区丰登路398号	121.291	31.3634	1521.06	3449.87	new3
833586.OC	201807	雷诺尔	上海雷诺尔科技股份有限公司	民营企业	制造业-电气机械及器材制造业-输配电及控制设备制造-电力电子元器件制造	上海市嘉定区城北路3988号	121.191	31.4506	1510.22	3458.02	new3
839320.OC	201807	凌云天博	凌云天博光电科技股份有限公司	民营企业	制造业-计算机、通信和其他电子设备制造业-广播电视设备制造-应用电视设备及其他广播电视设备制造	上海市嘉定区城北路1355号D楼2-5层	121.216	31.4081	1513.37	3453.7	new3
839447.OC	201805	尊优股份	上海尊优自动化设备股份有限公司	民营企业	制造业-专用设备制造业-采矿、冶金、建筑专用设备制造-石油钻采专用设备制造	上海市嘉定区安亭镇园大路338号2幢	121.189	31.3166	1512.51	3443.13	new3
430674.OC	201814	巴兰仕	上海巴兰仕汽车检测设备股份有限公司	民营企业	制造业-专用设备制造业-环保、社会公共服务及其他专用设备制造-交通安全、管制及类似专用设备制造	上海市嘉定区安亭镇星光村工业区星光村1010号	121.23	31.3027	1516.59	3442.21	new3
830994.OC	201805	金友智能	上海金友金弘智能电气股份有限公司	民营企业	制造业-电气机械及器材制造业-电线、电缆、光缆及电工器材制造-电线、电缆制造	上海市嘉定区安亭镇外青松公路1148号第2幢	121.138	31.3119	1507.85	3441.82	new3
832012.OC	201800	博玺电气	上海博玺电气股份有限公司	公众企业	制造业-电气机械及器材制造业-输配电及控制设备制造-光伏设备及元器件制造	上海市嘉定区安亭镇曹安公路4811号绿地商务楼8楼	121.206	31.2836	1514.67	3439.72	new3
870294.OC	201815	盈达股份	上海盈达空调设备股份有限公司	外资企业	制造业-通用设备制造业-烘炉、风机、衡器、包装等设备制造-制冷、空调设备制造	上海市嘉定工业区朱戴路508号	121.184	31.4035	1510.49	3452.7	new3
838338.OC	201815	嘉捷通	上海嘉捷通电路科技股份有限公司	民营企业	制造业-计算机、通信和其他电子设备制造业-电子元件制造-印制电路板制造	上海市嘉定工业区兴庆路699号	121.189	31.4427	1510.17	3457.12	new3
872645.OC	201800	凯工股份	上海凯工阀门股份有限公司	民营企业	制造业-通用设备制造业-泵、阀门、压缩机及类似机械制造-阀门和旋塞制造	上海市嘉定工业区宝钱公路3788号	121.18	31.4091	1509.99	3453.26	new3
836372.OC	200020	中电罗莱	上海中电罗莱电气股份有限公司	公众企业	制造业-铁路、船舶、航空航天和其他运输设备制造业-城市轨道交通设备制造-城市轨道交通设备制造	上海市黄浦区淮海中路398号16层D-H座	121.467	31.2244	1539.96	3437.17	new3
430344.OC	200001	鼎晖科技	上海鼎晖科技股份有限公司	民营企业	制造业-计算机、通信和其他电子设备制造业-电子器件制造-光电子器件及其他电子器件制造	上海市黄浦区北京东路668号西楼8楼J座	121.473	31.241	1540.17	3439.1	new3
832159.OC	201507	合全药业	上海合全药业股份有限公司	民营企业	制造业-医药制造业-化学药品原料药制造-化学药品原料药制造	上海市化学工业区金山分区(西部)月工路9号	121.357	30.8145	1537.29	3390.02	new3
839405.OC	201417	色如丹	上海色如丹数码科技股份有限公司	民营企业	制造业-化学原料及化学制品制造业-涂料、油墨、颜料及类似产品制造-染料制造	上海市化学工业区奉贤分区楚工路315号	121.443	30.8198	1545.22	3391.94	new3
430381.OC	200080	金政科技	上海金政科技股份有限公司	民营企业	制造业-电气机械及器材制造业-电机制造-电动机制造	上海市虹口区吴淞路270号5F	121.485	31.2511	1541.17	3440.42	new3
832572.OC	200081	上海青禾	上海青禾服装股份有限公司	民营企业	制造业-纺织服装、服饰业-机织服装制造-机织服装制造	上海市虹口区四川北路1851号11楼	121.479	31.2631	1540.37	3441.65	new3
871845.OC	200434	四通仪表	上海四通仪表股份有限公司	中央国有企业	制造业-仪器仪表制造业-专用仪器仪表制造-农林牧渔专用仪器仪表制造	上海市虹口区广纪路738号2幢520室	121.48	31.2946	1539.83	3445.15	new3
837670.OC	200072	上海华菱	上海华菱电站成套设备股份有限公司	民营企业	制造业-专用设备制造业-采矿、冶金、建筑专用设备制造-矿山机械制造	上海市共和新路2993号608室	121.448	31.29	1536.95	3444.15	new3
839754.OC	201415	轶峰新材	上海轶峰新材料股份有限公司	民营企业	制造业-橡胶和塑料制品业-塑料制品业-其他塑料制品制造	上海市奉贤区庄行镇庄北路350号	121.386	30.9105	1538.26	3401.11	new3
837506.OC	201416	贺鸿电子	上海贺鸿电子科技股份有限公司	公众企业	制造业-计算机、通信和其他电子设备制造业-电子元件制造-印制电路板制造	上海市奉贤区柘林镇沪杭公路3270号	121.468	30.8348	1547.25	3393.99	new3
831211.OC	201416	尊马管件	上海尊马汽车管件股份有限公司	民营企业	制造业-汽车制造业-汽车整车制造-汽车整车制造	上海市奉贤区柘林镇北村路77号	121.484	30.8738	1548.05	3398.56	new3
831910.OC	201401	梦地自控	上海梦地工业自动控制系统股份有限公司	民营企业	制造业-专用设备制造业-印刷、制药、日化及日用品生产专用设备制造-其他日用品生产专用设备制造	上海市奉贤区远东路733弄7号第14幢	121.457	30.957	1543.96	3407.36	new3
838062.OC	201419	巨臣婴童	上海巨臣婴童服饰股份有限公司	民营企业	制造业-纺织服装、服饰业-机织服装制造-机织服装制造	上海市奉贤区星火开发区白沙路66号	121.546	30.8544	1554.18	3397.38	new3
837430.OC	201314	良时智能	上海良时智能科技股份有限公司	民营企业	制造业-专用设备制造业-环保、社会公共服务及其他专用设备制造-其他专用设备制造	上海市奉贤区新四平公路1117号	121.732	30.9128	1570.38	3406.78	new3
835115.OC	201401	西屋港能	西屋港能企业(上海)股份有限公司	民营企业	制造业-电气机械及器材制造业-输配电及控制设备制造-配电开关控制设备制造	上海市奉贤区肖南路518号	121.437	30.9462	1542.37	3405.86	new3
839988.OC	201417	新研工业	上海新研工业设备股份有限公司	民营企业	制造业-电气机械及器材制造业-输配电及控制设备制造-电力电子元器件制造	上海市奉贤区贤工路128号	121.423	30.8234	1543.32	3392.04	new3
834224.OC	201411	上海泰昌	上海泰昌健康科技股份有限公司	民营企业	制造业-电气机械及器材制造业-家用电力器具制造-家用美容、保健电器具制造	上海市奉贤区神州路151号	121.612	30.911	1559.21	3404.68	new3
839406.OC	201414	安居乐	上海安居乐环保科技股份有限公司	民营企业	制造业-专用设备制造业-环保、社会公共服务及其他专用设备制造-环境保护专用设备制造	上海市奉贤区青伟路188号	121.598	30.938	1557.47	3407.47	new3
830784.OC	201414	威尔凯	威尔凯电气(上海)股份有限公司	民营企业	制造业-电气机械及器材制造业-输配电及控制设备制造-变压器、整流器和电感器制造	上海市奉贤区青港经济园区光大路211号	121.585	30.9179	1556.59	3405.03	new3
834693.OC	201414	金陵电机	上海金陵电机股份有限公司	中央国有企业	制造业-电气机械及器材制造业-电机制造-电动机制造	上海市奉贤区青村镇林海公路6836号	121.566	30.9182	1554.85	3404.77	new3
832568.OC	201401	阿波罗	上海阿波罗机械股份有限公司	民营企业	制造业-通用设备制造业-泵、阀门、压缩机及类似机械制造-泵及真空设备制造	上海市奉贤区南桥镇亿松路555号	121.439	30.9801	1541.91	3409.65	new3
831001.OC	201401	英特罗	上海英特罗机械电气制造股份有限公司	民营企业	制造业-金属制品业-建筑、安全用金属制品制造-建筑、家具用金属配件制造	上海市奉贤区南桥镇马家宅路200号	121.432	30.9704	1541.41	3408.46	new3
838181.OC	201402	芯哲科技	上海芯哲微电子科技股份有限公司	民营企业	制造业-计算机、通信和其他电子设备制造业-电子器件制造-集成电路制造	上海市奉贤区南桥镇环城东路323号	121.453	30.9509	1543.77	3406.64	new3
833783.OC	201401	源培生物	上海源培生物科技股份有限公司	民营企业	制造业-医药制造业-生物药品制造-生物药品制造	上海市奉贤区岚丰路1569号	121.459	30.9656	1544.01	3408.35	new3
832344.OC	201405	罗美特	罗美特(上海)自动化仪表股份有限公司	民营企业	制造业-仪器仪表制造业-通用仪器仪表制造-供应用仪表及其他通用仪器制造	上海市奉贤区金汇镇光泰路2199号1,4,5幢	121.569	30.9766	1553.99	3411.28	new3
872398.OC	201401	玉城股份	上海玉城高分子材料股份有限公司	民营企业	制造业-橡胶和塑料制品业-塑料制品业-其他塑料制品制造	上海市奉贤区环城北路98号3幢	121.454	30.9618	1543.58	3407.84	new3
872523.OC	201401	权星精机	权星精机(上海)股份有限公司	民营企业	制造业-专用设备制造业-环保、社会公共服务及其他专用设备制造-其他专用设备制造	上海市奉贤区环城北路152号7幢2-3层	121.451	30.9611	1543.34	3407.73	new3
839125.OC	201405	柯创文化	上海柯创文化传播股份有限公司	民营企业	制造业-印刷和记录媒介复制业-印刷-包装装潢及其他印刷	上海市奉贤区恒泰路350号2幢	121.583	30.9814	1555.22	3412.04	new3
871031.OC	201401	路博科技	上海路博减振科技股份有限公司	民营企业	制造业-专用设备制造业-采矿、冶金、建筑专用设备制造-建筑工程用机械制造	上海市奉贤区航谊路8号6幢B楼4层B4-01#	121.457	30.9493	1544.16	3406.53	new3
834041.OC	201414	上海恒业	上海恒业分子筛股份有限公司	民营企业	制造业-化学原料及化学制品制造业-专用化学产品制造-其他专用化学产品制造	上海市奉贤区光大路12号	121.586	30.915	1556.73	3404.73	new3
871504.OC	201401	基胜能源	上海基胜能源股份有限公司	民营企业	制造业-电气机械及器材制造业-输配电及控制设备制造-配电开关控制设备制造	上海市奉贤区扶港路888号	121.441	30.9853	1541.95	3410.25	new3
839775.OC	201411	太伟药业	上海太伟药业股份有限公司	民营企业	制造业-医药制造业-化学药品原料药制造-化学药品原料药制造	上海市奉贤区奉城镇协新路491号	121.669	30.9165	1564.46	3406.2	new3
831064.OC	201411	浩驰科技	上海浩驰科技股份有限公司	民营企业	制造业-橡胶和塑料制品业-塑料制品业-塑料薄膜制造	上海市奉贤区奉城镇奉粮路769号2号楼	121.635	30.9196	1561.23	3406.01	new3
835849.OC	201413	上海众幸	上海众幸防护科技股份有限公司	民营企业	制造业-专用设备制造业-环保、社会公共服务及其他专用设备制造-社会公共安全设备及器材制造	上海市奉贤奉城镇灯民路699号	121.631	30.9198	1560.9	3405.97	new3
837532.OC	200082	百业安	上海百业安安全装备科技股份有限公司	民营企业	制造业-其他制造业-其他未列明制造业-其他未列明制造业	上海市东大名路815号高阳商务中心三号楼	121.5	31.2535	1542.45	3440.91	new3
832468.OC	202150	向明轴承	上海向明轴承股份有限公司	地方国有企业	制造业-通用设备制造业-轴承、齿轮和传动部件制造-轴承制造	上海市崇明县城桥镇东门路156号	121.398	31.625	1526.14	3480.55	new3
839742.OC	200030	恒寿柚果	浙江常山恒寿堂柚果股份有限公司	民营企业	制造业-农副食品加工业-蔬菜、水果和坚果加工-水果和坚果加工	上海市漕溪北路201号	121.434	31.1933	1537.45	3433.21	new3
872094.OC	200444	惠而顺	上海惠而顺精密工具股份有限公司	民营企业	制造业-金属制品业-金属工具制造-切削工具制造	上海市宝山区真陈路868号3幢厂房	121.342	31.3044	1526.86	3444.11	new3
870579.OC	200949	骏恺环境	上海骏恺环境工程股份有限公司	民营企业	制造业-专用设备制造业-环保、社会公共服务及其他专用设备制造-环境保护专用设备制造	上海市宝山区长川路353号9幢	121.329	31.4674	1522.66	3462	new3
839056.OC	200433	轶德医疗	上海轶德医疗科技股份有限公司	民营企业	制造业-专用设备制造业-医疗仪器设备及器械制造-医疗诊断、监护及治疗设备制造	上海市宝山区蕰川路6号(智慧湾科创园)23栋	121.43	31.3456	1534.32	3450.05	new3
872825.OC	200444	雄博精密	上海雄博精密仪器股份有限公司	民营企业	制造业-专用设备制造业-医疗仪器设备及器械制造-医疗诊断、监护及治疗设备制造	上海市宝山区业绩路800号	121.352	31.3161	1527.56	3445.56	new3
830939.OC	201901	君山股份	上海君山表面技术工程股份有限公司	民营企业	制造业-金属制品业-金属表面处理及热处理加工-金属表面处理及热处理加工	上海市宝山区杨行工业园区共悦路151号	121.412	31.4107	1531.38	3456.98	new3
873071.OC	201401	华东拆车	上海华东拆车股份有限公司	民营企业	制造业-废弃资源综合利用业-金属废料和碎屑加工处理-金属废料和碎屑加工处理	上海市宝山区石太路691号1幢	121.377	31.4485	1527.45	3460.64	new3
839470.OC	200942	超高环保	上海超高环保科技股份有限公司	民营企业	制造业-专用设备制造业-环保、社会公共服务及其他专用设备制造-环境保护专用设备制造	上海市宝山区钱陆路399号	121.396	31.4328	1529.5	3459.19	new3
839884.OC	200436	大牧汗	上海大牧汗食品股份有限公司	民营企业	制造业-农副食品加工业-其他农副食品加工-其他未列明农副食品加工	上海市宝山区南大路30号	121.402	31.3038	1532.5	3444.98	new3
870451.OC	201908	立峰股份	上海立峰汽车传动件股份有限公司	民营企业	制造业-汽车制造业-汽车零部件及配件制造-汽车零部件及配件制造	上海市宝山区罗店镇抚远路2389号	121.351	31.4277	1525.45	3457.93	new3
832121.OC	201907	六晶科技	上海六晶科技股份有限公司	民营企业	制造业-有色金属冶炼及压延加工-有色金属压延加工-稀有稀土金属压延加工	上海市宝山区沪太路5008弄200号	121.373	31.3502	1528.93	3449.68	new3
834110.OC	200444	ST灵信	上海灵信视觉技术股份有限公司	民营企业	制造业-计算机、通信和其他电子设备制造业-电子器件制造-光电子器件及其他电子器件制造	上海市宝山区沪太路2999弄13号1楼	121.405	31.3177	1532.46	3446.56	new3
837588.OC	200443	朗骏智能	上海朗骏智能科技股份有限公司	民营企业	制造业-计算机、通信和其他电子设备制造业-电子元件制造-电子元件及组件制造	上海市宝山区呼兰西路129号栋霖科技园8号楼2楼	121.425	31.3422	1533.88	3449.59	new3
838239.OC	200431	北裕仪器	上海北裕分析仪器股份有限公司	民营企业	制造业-仪器仪表制造业-通用仪器仪表制造-实验分析仪器制造	上海市宝山区呼兰路799号13号楼	121.438	31.3456	1535	3450.16	new3
835862.OC	201901	汉神机电	上海汉神机电股份有限公司	民营企业	制造业-通用设备制造业-通用零部件制造-机械零部件加工	上海市宝山区共悦路258号	121.406	31.4086	1530.94	3456.67	new3
839721.OC	201906	宏图股份	上海宏图尚威环保科技股份有限公司	民营企业	制造业-造纸及纸制品业-造纸-机制纸及纸板制造	上海市宝山区富联三路5号-甲	121.403	31.3794	1531.14	3453.37	new3
835255.OC	200444	乐宝股份	上海乐宝日化股份有限公司	民营企业	制造业-化学原料及化学制品制造业-日用化学产品制造-化妆品制造	上海市宝山区丰翔路2000号	121.336	31.3065	1526.28	3444.26	new3
835803.OC	200444	致达智能	上海致达智能科技股份有限公司	民营企业	制造业-电气机械及器材制造业-输配电及控制设备制造-配电开关控制设备制造	上海市宝山区丰翔路1888号2号楼	121.338	31.3078	1526.49	3444.43	new3
870609.OC	200949	中冶横天	上海中冶横天智能科技股份有限公司	民营企业	制造业-仪器仪表制造业-通用仪器仪表制造-工业自动控制系统装置制造	上海市宝山区飞云路59号	121.334	31.4668	1523.16	3462.01	new3
839552.OC	200444	润杰股份	上海润杰通信科技股份有限公司	公众企业	制造业-计算机、通信和其他电子设备制造业-通信设备制造-通信系统设备制造	上海市宝山区宝祁路611号8幢	121.34	31.3044	1526.69	3444.08	new3
600210.SH	200336	紫江企业	上海紫江企业集团股份有限公司	民营企业	制造业-橡胶和塑料制品业-橡胶和塑料制品业-橡胶和塑料制品业	上海市虹桥路2272号虹桥商务大厦7楼C座	121.371	31.1924	1531.68	3432.15	hs
603501.SH	201203	韦尔股份	上海韦尔半导体股份有限公司	民营企业	制造业-计算机、通信和其他电子设备制造业-计算机、通信和其他电子设备制造业-计算机、通信和其他电子设备制造业	上海市浦东新区自由贸易试验区龙东大道3000号1幢C楼7层	121.629	31.2253	1554.92	3439.79	hs
600567.SH	200336	山鹰纸业	山鹰国际控股股份公司	民营企业	制造业-造纸及纸制品业-造纸及纸制品业-造纸及纸制品业	上海市长宁区虹桥路2272号虹桥商务大厦6楼F座	121.371	31.1924	1531.68	3432.15	hs
830903.OC	200438	复展科技	上海复展智能科技股份有限公司	民营企业	制造业-计算机、通信和其他电子设备制造业-电子器件制造-集成电路制造	上海市杨浦区国权北路1688弄68号(B5幢)4F	121.5	31.3425	1540.78	3450.78	new3
832959.OC	200135	立昌环境	上海立昌环境工程股份有限公司	民营企业	制造业-化学原料及化学制品制造业-专用化学产品制造-环境污染处理专用药剂材料制造	上海市国权北路1688弄75号,A810楼03-04室	121.5	31.3425	1540.78	3450.78	new3
871560.OC	200123	华谌科技	上海华谌科技股份有限公司	民营企业	制造业-专用设备制造业-环保、社会公共服务及其他专用设备制造-其他专用设备制造	上海市吴淞路575号3201室	121.482	31.255	1540.78	3440.8	new3
838176.OC	201615	耀鸿股份	上海耀鸿科技股份有限公司	民营企业	制造业-汽车制造业-汽车零部件及配件制造-汽车零部件及配件制造	上海市松江区中心路1158号6幢603室-1	121.323	31.1046	1528.84	3421.66	new3
832463.OC	201201	月旭科技	月旭科技(上海)股份有限公司	公众企业	制造业-仪器仪表制造业-通用仪器仪表制造-实验分析仪器制造	上海市浦东新区龙东大道3000号1号楼A区1001B	121.629	31.2253	1554.92	3439.79	new3
839735.OC	200080	萧雅股份	上海萧雅生物科技股份有限公司	民营企业	制造业-化学原料及化学制品制造业-日用化学产品制造-化妆品制造	上海市虹口区吴淞路575号2101室	121.482	31.255	1540.78	3440.8	new3
832435.OC	201612	该云科技	该云(上海)科技股份有限公司	民营企业	制造业-电气机械及器材制造业-照明器具制造-照明灯具制造	上海市漕河泾开发区科技绿洲中心路1158号6幢404-3室	121.323	31.1046	1528.84	3421.66	new3
